# Supplementary material for: Identification of Competing Endogenous RNA and Micro-RNA Profiles and Regulatory Networks in 4-Nonylphenol-induced Impairment of Sertoli Cells
Source: Front Pharmacol. 2021 May 18;12:644204. doi: 10.3389/fphar.2021.644204 (PMC8167654; doi:10.3389/fphar.2021.644204)
Supplement: Supplementary file 1 [file table2.xlsx]

## Sheet: Sheet1
RNA_class	RNA	miRNA	mRNA
lncRNA	.:MSTRG.17624.1	novel_mir10_mature	Acvrl1:ENSRNOT00000081047
lncRNA	.:MSTRG.17987.1	novel_mir10_mature	Acvrl1:ENSRNOT00000081047
lncRNA	.:MSTRG.20189.1	novel_mir10_mature	Acvrl1:ENSRNOT00000081047
lncRNA	.:MSTRG.24329.1	novel_mir10_mature	Acvrl1:ENSRNOT00000081047
lncRNA	.:MSTRG.4403.1	novel_mir10_mature	Acvrl1:ENSRNOT00000081047
lncRNA	.:MSTRG.7801.1	novel_mir10_mature	Acvrl1:ENSRNOT00000081047
lncRNA	Rock2:MSTRG.20647.1	novel_mir10_mature	Acvrl1:ENSRNOT00000081047
circRNA	circRNA1438	novel_mir10_mature	Acvrl1:ENSRNOT00000081047
circRNA	circRNA1825	novel_mir10_mature	Acvrl1:ENSRNOT00000081047
circRNA	circRNA3309	novel_mir10_mature	Acvrl1:ENSRNOT00000081047
circRNA	circRNA634	novel_mir10_mature	Acvrl1:ENSRNOT00000081047
circRNA	circRNA696	novel_mir10_mature	Acvrl1:ENSRNOT00000081047
circRNA	circRNA950	novel_mir10_mature	Acvrl1:ENSRNOT00000081047
lncRNA	.:MSTRG.17624.1	novel_mir10_mature	Bet1l:ENSRNOT00000017684
lncRNA	.:MSTRG.17987.1	novel_mir10_mature	Bet1l:ENSRNOT00000017684
lncRNA	.:MSTRG.20189.1	novel_mir10_mature	Bet1l:ENSRNOT00000017684
lncRNA	.:MSTRG.24329.1	novel_mir10_mature	Bet1l:ENSRNOT00000017684
lncRNA	.:MSTRG.4403.1	novel_mir10_mature	Bet1l:ENSRNOT00000017684
lncRNA	.:MSTRG.7801.1	novel_mir10_mature	Bet1l:ENSRNOT00000017684
lncRNA	Rock2:MSTRG.20647.1	novel_mir10_mature	Bet1l:ENSRNOT00000017684
circRNA	circRNA1438	novel_mir10_mature	Bet1l:ENSRNOT00000017684
circRNA	circRNA1825	novel_mir10_mature	Bet1l:ENSRNOT00000017684
circRNA	circRNA3309	novel_mir10_mature	Bet1l:ENSRNOT00000017684
circRNA	circRNA634	novel_mir10_mature	Bet1l:ENSRNOT00000017684
circRNA	circRNA696	novel_mir10_mature	Bet1l:ENSRNOT00000017684
circRNA	circRNA950	novel_mir10_mature	Bet1l:ENSRNOT00000017684
lncRNA	.:MSTRG.17624.1	novel_mir10_mature	Clec1a:ENSRNOT00000091602
lncRNA	.:MSTRG.17987.1	novel_mir10_mature	Clec1a:ENSRNOT00000091602
lncRNA	.:MSTRG.20189.1	novel_mir10_mature	Clec1a:ENSRNOT00000091602
lncRNA	.:MSTRG.24329.1	novel_mir10_mature	Clec1a:ENSRNOT00000091602
lncRNA	.:MSTRG.4403.1	novel_mir10_mature	Clec1a:ENSRNOT00000091602
lncRNA	.:MSTRG.7801.1	novel_mir10_mature	Clec1a:ENSRNOT00000091602
lncRNA	Rock2:MSTRG.20647.1	novel_mir10_mature	Clec1a:ENSRNOT00000091602
circRNA	circRNA1438	novel_mir10_mature	Clec1a:ENSRNOT00000091602
circRNA	circRNA1825	novel_mir10_mature	Clec1a:ENSRNOT00000091602
circRNA	circRNA3309	novel_mir10_mature	Clec1a:ENSRNOT00000091602
circRNA	circRNA634	novel_mir10_mature	Clec1a:ENSRNOT00000091602
circRNA	circRNA696	novel_mir10_mature	Clec1a:ENSRNOT00000091602
circRNA	circRNA950	novel_mir10_mature	Clec1a:ENSRNOT00000091602
lncRNA	.:MSTRG.17624.1	novel_mir10_mature	Clmp:ENSRNOT00000080288
lncRNA	.:MSTRG.17987.1	novel_mir10_mature	Clmp:ENSRNOT00000080288
lncRNA	.:MSTRG.20189.1	novel_mir10_mature	Clmp:ENSRNOT00000080288
lncRNA	.:MSTRG.24329.1	novel_mir10_mature	Clmp:ENSRNOT00000080288
lncRNA	.:MSTRG.4403.1	novel_mir10_mature	Clmp:ENSRNOT00000080288
lncRNA	.:MSTRG.7801.1	novel_mir10_mature	Clmp:ENSRNOT00000080288
lncRNA	Rock2:MSTRG.20647.1	novel_mir10_mature	Clmp:ENSRNOT00000080288
circRNA	circRNA1438	novel_mir10_mature	Clmp:ENSRNOT00000080288
circRNA	circRNA1825	novel_mir10_mature	Clmp:ENSRNOT00000080288
circRNA	circRNA3309	novel_mir10_mature	Clmp:ENSRNOT00000080288
circRNA	circRNA634	novel_mir10_mature	Clmp:ENSRNOT00000080288
circRNA	circRNA696	novel_mir10_mature	Clmp:ENSRNOT00000080288
circRNA	circRNA950	novel_mir10_mature	Clmp:ENSRNOT00000080288
lncRNA	.:MSTRG.17624.1	novel_mir10_mature	Col4a3:ENSRNOT00000020669
lncRNA	.:MSTRG.17987.1	novel_mir10_mature	Col4a3:ENSRNOT00000020669
lncRNA	.:MSTRG.20189.1	novel_mir10_mature	Col4a3:ENSRNOT00000020669
lncRNA	.:MSTRG.24329.1	novel_mir10_mature	Col4a3:ENSRNOT00000020669
lncRNA	.:MSTRG.4403.1	novel_mir10_mature	Col4a3:ENSRNOT00000020669
lncRNA	.:MSTRG.7801.1	novel_mir10_mature	Col4a3:ENSRNOT00000020669
lncRNA	Rock2:MSTRG.20647.1	novel_mir10_mature	Col4a3:ENSRNOT00000020669
circRNA	circRNA1438	novel_mir10_mature	Col4a3:ENSRNOT00000020669
circRNA	circRNA1825	novel_mir10_mature	Col4a3:ENSRNOT00000020669
circRNA	circRNA3309	novel_mir10_mature	Col4a3:ENSRNOT00000020669
circRNA	circRNA634	novel_mir10_mature	Col4a3:ENSRNOT00000020669
circRNA	circRNA696	novel_mir10_mature	Col4a3:ENSRNOT00000020669
circRNA	circRNA950	novel_mir10_mature	Col4a3:ENSRNOT00000020669
lncRNA	.:MSTRG.17624.1	novel_mir10_mature	Coro1c:ENSRNOT00000000886
lncRNA	.:MSTRG.17987.1	novel_mir10_mature	Coro1c:ENSRNOT00000000886
lncRNA	.:MSTRG.20189.1	novel_mir10_mature	Coro1c:ENSRNOT00000000886
lncRNA	.:MSTRG.24329.1	novel_mir10_mature	Coro1c:ENSRNOT00000000886
lncRNA	.:MSTRG.4403.1	novel_mir10_mature	Coro1c:ENSRNOT00000000886
lncRNA	.:MSTRG.7801.1	novel_mir10_mature	Coro1c:ENSRNOT00000000886
lncRNA	Rock2:MSTRG.20647.1	novel_mir10_mature	Coro1c:ENSRNOT00000000886
circRNA	circRNA1438	novel_mir10_mature	Coro1c:ENSRNOT00000000886
circRNA	circRNA1825	novel_mir10_mature	Coro1c:ENSRNOT00000000886
circRNA	circRNA3309	novel_mir10_mature	Coro1c:ENSRNOT00000000886
circRNA	circRNA634	novel_mir10_mature	Coro1c:ENSRNOT00000000886
circRNA	circRNA696	novel_mir10_mature	Coro1c:ENSRNOT00000000886
circRNA	circRNA950	novel_mir10_mature	Coro1c:ENSRNOT00000000886
lncRNA	.:MSTRG.17624.1	novel_mir10_mature	Drp2:ENSRNOT00000085693
lncRNA	.:MSTRG.17987.1	novel_mir10_mature	Drp2:ENSRNOT00000085693
lncRNA	.:MSTRG.20189.1	novel_mir10_mature	Drp2:ENSRNOT00000085693
lncRNA	.:MSTRG.24329.1	novel_mir10_mature	Drp2:ENSRNOT00000085693
lncRNA	.:MSTRG.4403.1	novel_mir10_mature	Drp2:ENSRNOT00000085693
lncRNA	.:MSTRG.7801.1	novel_mir10_mature	Drp2:ENSRNOT00000085693
lncRNA	Rock2:MSTRG.20647.1	novel_mir10_mature	Drp2:ENSRNOT00000085693
circRNA	circRNA1438	novel_mir10_mature	Drp2:ENSRNOT00000085693
circRNA	circRNA1825	novel_mir10_mature	Drp2:ENSRNOT00000085693
circRNA	circRNA3309	novel_mir10_mature	Drp2:ENSRNOT00000085693
circRNA	circRNA634	novel_mir10_mature	Drp2:ENSRNOT00000085693
circRNA	circRNA696	novel_mir10_mature	Drp2:ENSRNOT00000085693
circRNA	circRNA950	novel_mir10_mature	Drp2:ENSRNOT00000085693
lncRNA	.:MSTRG.17624.1	novel_mir10_mature	Ern1:ENSRNOT00000085736
lncRNA	.:MSTRG.17987.1	novel_mir10_mature	Ern1:ENSRNOT00000085736
lncRNA	.:MSTRG.20189.1	novel_mir10_mature	Ern1:ENSRNOT00000085736
lncRNA	.:MSTRG.24329.1	novel_mir10_mature	Ern1:ENSRNOT00000085736
lncRNA	.:MSTRG.4403.1	novel_mir10_mature	Ern1:ENSRNOT00000085736
lncRNA	.:MSTRG.7801.1	novel_mir10_mature	Ern1:ENSRNOT00000085736
lncRNA	Rock2:MSTRG.20647.1	novel_mir10_mature	Ern1:ENSRNOT00000085736
circRNA	circRNA1438	novel_mir10_mature	Ern1:ENSRNOT00000085736
circRNA	circRNA1825	novel_mir10_mature	Ern1:ENSRNOT00000085736
circRNA	circRNA3309	novel_mir10_mature	Ern1:ENSRNOT00000085736
circRNA	circRNA634	novel_mir10_mature	Ern1:ENSRNOT00000085736
circRNA	circRNA696	novel_mir10_mature	Ern1:ENSRNOT00000085736
circRNA	circRNA950	novel_mir10_mature	Ern1:ENSRNOT00000085736
lncRNA	.:MSTRG.17624.1	novel_mir10_mature	Fxyd1:ENSRNOT00000028624
lncRNA	.:MSTRG.17987.1	novel_mir10_mature	Fxyd1:ENSRNOT00000028624
lncRNA	.:MSTRG.20189.1	novel_mir10_mature	Fxyd1:ENSRNOT00000028624
lncRNA	.:MSTRG.24329.1	novel_mir10_mature	Fxyd1:ENSRNOT00000028624
lncRNA	.:MSTRG.4403.1	novel_mir10_mature	Fxyd1:ENSRNOT00000028624
lncRNA	.:MSTRG.7801.1	novel_mir10_mature	Fxyd1:ENSRNOT00000028624
lncRNA	Rock2:MSTRG.20647.1	novel_mir10_mature	Fxyd1:ENSRNOT00000028624
circRNA	circRNA1438	novel_mir10_mature	Fxyd1:ENSRNOT00000028624
circRNA	circRNA1825	novel_mir10_mature	Fxyd1:ENSRNOT00000028624
circRNA	circRNA3309	novel_mir10_mature	Fxyd1:ENSRNOT00000028624
circRNA	circRNA634	novel_mir10_mature	Fxyd1:ENSRNOT00000028624
circRNA	circRNA696	novel_mir10_mature	Fxyd1:ENSRNOT00000028624
circRNA	circRNA950	novel_mir10_mature	Fxyd1:ENSRNOT00000028624
lncRNA	.:MSTRG.17624.1	novel_mir10_mature	Galnt16:ENSRNOT00000006460
lncRNA	.:MSTRG.17987.1	novel_mir10_mature	Galnt16:ENSRNOT00000006460
lncRNA	.:MSTRG.20189.1	novel_mir10_mature	Galnt16:ENSRNOT00000006460
lncRNA	.:MSTRG.24329.1	novel_mir10_mature	Galnt16:ENSRNOT00000006460
lncRNA	.:MSTRG.4403.1	novel_mir10_mature	Galnt16:ENSRNOT00000006460
lncRNA	.:MSTRG.7801.1	novel_mir10_mature	Galnt16:ENSRNOT00000006460
lncRNA	Rock2:MSTRG.20647.1	novel_mir10_mature	Galnt16:ENSRNOT00000006460
circRNA	circRNA1438	novel_mir10_mature	Galnt16:ENSRNOT00000006460
circRNA	circRNA1825	novel_mir10_mature	Galnt16:ENSRNOT00000006460
circRNA	circRNA3309	novel_mir10_mature	Galnt16:ENSRNOT00000006460
circRNA	circRNA634	novel_mir10_mature	Galnt16:ENSRNOT00000006460
circRNA	circRNA696	novel_mir10_mature	Galnt16:ENSRNOT00000006460
circRNA	circRNA950	novel_mir10_mature	Galnt16:ENSRNOT00000006460
lncRNA	.:MSTRG.17624.1	novel_mir10_mature	Gpd1:ENSRNOT00000087662
lncRNA	.:MSTRG.17987.1	novel_mir10_mature	Gpd1:ENSRNOT00000087662
lncRNA	.:MSTRG.20189.1	novel_mir10_mature	Gpd1:ENSRNOT00000087662
lncRNA	.:MSTRG.24329.1	novel_mir10_mature	Gpd1:ENSRNOT00000087662
lncRNA	.:MSTRG.4403.1	novel_mir10_mature	Gpd1:ENSRNOT00000087662
lncRNA	.:MSTRG.7801.1	novel_mir10_mature	Gpd1:ENSRNOT00000087662
lncRNA	Rock2:MSTRG.20647.1	novel_mir10_mature	Gpd1:ENSRNOT00000087662
circRNA	circRNA1438	novel_mir10_mature	Gpd1:ENSRNOT00000087662
circRNA	circRNA1825	novel_mir10_mature	Gpd1:ENSRNOT00000087662
circRNA	circRNA3309	novel_mir10_mature	Gpd1:ENSRNOT00000087662
circRNA	circRNA634	novel_mir10_mature	Gpd1:ENSRNOT00000087662
circRNA	circRNA696	novel_mir10_mature	Gpd1:ENSRNOT00000087662
circRNA	circRNA950	novel_mir10_mature	Gpd1:ENSRNOT00000087662
lncRNA	.:MSTRG.17624.1	novel_mir10_mature	Kank4:ENSRNOT00000066139
lncRNA	.:MSTRG.17987.1	novel_mir10_mature	Kank4:ENSRNOT00000066139
lncRNA	.:MSTRG.20189.1	novel_mir10_mature	Kank4:ENSRNOT00000066139
lncRNA	.:MSTRG.24329.1	novel_mir10_mature	Kank4:ENSRNOT00000066139
lncRNA	.:MSTRG.4403.1	novel_mir10_mature	Kank4:ENSRNOT00000066139
lncRNA	.:MSTRG.7801.1	novel_mir10_mature	Kank4:ENSRNOT00000066139
lncRNA	Rock2:MSTRG.20647.1	novel_mir10_mature	Kank4:ENSRNOT00000066139
circRNA	circRNA1438	novel_mir10_mature	Kank4:ENSRNOT00000066139
circRNA	circRNA1825	novel_mir10_mature	Kank4:ENSRNOT00000066139
circRNA	circRNA3309	novel_mir10_mature	Kank4:ENSRNOT00000066139
circRNA	circRNA634	novel_mir10_mature	Kank4:ENSRNOT00000066139
circRNA	circRNA696	novel_mir10_mature	Kank4:ENSRNOT00000066139
circRNA	circRNA950	novel_mir10_mature	Kank4:ENSRNOT00000066139
lncRNA	.:MSTRG.17624.1	novel_mir10_mature	Olfml2b:ENSRNOT00000004117
lncRNA	.:MSTRG.17987.1	novel_mir10_mature	Olfml2b:ENSRNOT00000004117
lncRNA	.:MSTRG.20189.1	novel_mir10_mature	Olfml2b:ENSRNOT00000004117
lncRNA	.:MSTRG.24329.1	novel_mir10_mature	Olfml2b:ENSRNOT00000004117
lncRNA	.:MSTRG.4403.1	novel_mir10_mature	Olfml2b:ENSRNOT00000004117
lncRNA	.:MSTRG.7801.1	novel_mir10_mature	Olfml2b:ENSRNOT00000004117
lncRNA	Rock2:MSTRG.20647.1	novel_mir10_mature	Olfml2b:ENSRNOT00000004117
circRNA	circRNA1438	novel_mir10_mature	Olfml2b:ENSRNOT00000004117
circRNA	circRNA1825	novel_mir10_mature	Olfml2b:ENSRNOT00000004117
circRNA	circRNA3309	novel_mir10_mature	Olfml2b:ENSRNOT00000004117
circRNA	circRNA634	novel_mir10_mature	Olfml2b:ENSRNOT00000004117
circRNA	circRNA696	novel_mir10_mature	Olfml2b:ENSRNOT00000004117
circRNA	circRNA950	novel_mir10_mature	Olfml2b:ENSRNOT00000004117
lncRNA	.:MSTRG.17624.1	novel_mir10_mature	Plscr4:ENSRNOT00000081768
lncRNA	.:MSTRG.17987.1	novel_mir10_mature	Plscr4:ENSRNOT00000081768
lncRNA	.:MSTRG.20189.1	novel_mir10_mature	Plscr4:ENSRNOT00000081768
lncRNA	.:MSTRG.24329.1	novel_mir10_mature	Plscr4:ENSRNOT00000081768
lncRNA	.:MSTRG.4403.1	novel_mir10_mature	Plscr4:ENSRNOT00000081768
lncRNA	.:MSTRG.7801.1	novel_mir10_mature	Plscr4:ENSRNOT00000081768
lncRNA	Rock2:MSTRG.20647.1	novel_mir10_mature	Plscr4:ENSRNOT00000081768
circRNA	circRNA1438	novel_mir10_mature	Plscr4:ENSRNOT00000081768
circRNA	circRNA1825	novel_mir10_mature	Plscr4:ENSRNOT00000081768
circRNA	circRNA3309	novel_mir10_mature	Plscr4:ENSRNOT00000081768
circRNA	circRNA634	novel_mir10_mature	Plscr4:ENSRNOT00000081768
circRNA	circRNA696	novel_mir10_mature	Plscr4:ENSRNOT00000081768
circRNA	circRNA950	novel_mir10_mature	Plscr4:ENSRNOT00000081768
lncRNA	.:MSTRG.17624.1	novel_mir10_mature	Prom1:ENSRNOT00000004231
lncRNA	.:MSTRG.17987.1	novel_mir10_mature	Prom1:ENSRNOT00000004231
lncRNA	.:MSTRG.20189.1	novel_mir10_mature	Prom1:ENSRNOT00000004231
lncRNA	.:MSTRG.24329.1	novel_mir10_mature	Prom1:ENSRNOT00000004231
lncRNA	.:MSTRG.4403.1	novel_mir10_mature	Prom1:ENSRNOT00000004231
lncRNA	.:MSTRG.7801.1	novel_mir10_mature	Prom1:ENSRNOT00000004231
lncRNA	Rock2:MSTRG.20647.1	novel_mir10_mature	Prom1:ENSRNOT00000004231
circRNA	circRNA1438	novel_mir10_mature	Prom1:ENSRNOT00000004231
circRNA	circRNA1825	novel_mir10_mature	Prom1:ENSRNOT00000004231
circRNA	circRNA3309	novel_mir10_mature	Prom1:ENSRNOT00000004231
circRNA	circRNA634	novel_mir10_mature	Prom1:ENSRNOT00000004231
circRNA	circRNA696	novel_mir10_mature	Prom1:ENSRNOT00000004231
circRNA	circRNA950	novel_mir10_mature	Prom1:ENSRNOT00000004231
lncRNA	.:MSTRG.17624.1	novel_mir10_mature	Tgfb2:ENSRNOT00000003313
lncRNA	.:MSTRG.17987.1	novel_mir10_mature	Tgfb2:ENSRNOT00000003313
lncRNA	.:MSTRG.20189.1	novel_mir10_mature	Tgfb2:ENSRNOT00000003313
lncRNA	.:MSTRG.24329.1	novel_mir10_mature	Tgfb2:ENSRNOT00000003313
lncRNA	.:MSTRG.4403.1	novel_mir10_mature	Tgfb2:ENSRNOT00000003313
lncRNA	.:MSTRG.7801.1	novel_mir10_mature	Tgfb2:ENSRNOT00000003313
lncRNA	Rock2:MSTRG.20647.1	novel_mir10_mature	Tgfb2:ENSRNOT00000003313
circRNA	circRNA1438	novel_mir10_mature	Tgfb2:ENSRNOT00000003313
circRNA	circRNA1825	novel_mir10_mature	Tgfb2:ENSRNOT00000003313
circRNA	circRNA3309	novel_mir10_mature	Tgfb2:ENSRNOT00000003313
circRNA	circRNA634	novel_mir10_mature	Tgfb2:ENSRNOT00000003313
circRNA	circRNA696	novel_mir10_mature	Tgfb2:ENSRNOT00000003313
circRNA	circRNA950	novel_mir10_mature	Tgfb2:ENSRNOT00000003313
lncRNA	.:MSTRG.17624.1	novel_mir10_mature	Txnip:ENSRNOT00000028793
lncRNA	.:MSTRG.17987.1	novel_mir10_mature	Txnip:ENSRNOT00000028793
lncRNA	.:MSTRG.20189.1	novel_mir10_mature	Txnip:ENSRNOT00000028793
lncRNA	.:MSTRG.24329.1	novel_mir10_mature	Txnip:ENSRNOT00000028793
lncRNA	.:MSTRG.4403.1	novel_mir10_mature	Txnip:ENSRNOT00000028793
lncRNA	.:MSTRG.7801.1	novel_mir10_mature	Txnip:ENSRNOT00000028793
lncRNA	Rock2:MSTRG.20647.1	novel_mir10_mature	Txnip:ENSRNOT00000028793
circRNA	circRNA1438	novel_mir10_mature	Txnip:ENSRNOT00000028793
circRNA	circRNA1825	novel_mir10_mature	Txnip:ENSRNOT00000028793
circRNA	circRNA3309	novel_mir10_mature	Txnip:ENSRNOT00000028793
circRNA	circRNA634	novel_mir10_mature	Txnip:ENSRNOT00000028793
circRNA	circRNA696	novel_mir10_mature	Txnip:ENSRNOT00000028793
circRNA	circRNA950	novel_mir10_mature	Txnip:ENSRNOT00000028793
lncRNA	.:MSTRG.17624.1	novel_mir10_mature	Vwf:ENSRNOT00000026643
lncRNA	.:MSTRG.17987.1	novel_mir10_mature	Vwf:ENSRNOT00000026643
lncRNA	.:MSTRG.20189.1	novel_mir10_mature	Vwf:ENSRNOT00000026643
lncRNA	.:MSTRG.24329.1	novel_mir10_mature	Vwf:ENSRNOT00000026643
lncRNA	.:MSTRG.4403.1	novel_mir10_mature	Vwf:ENSRNOT00000026643
lncRNA	.:MSTRG.7801.1	novel_mir10_mature	Vwf:ENSRNOT00000026643
lncRNA	Rock2:MSTRG.20647.1	novel_mir10_mature	Vwf:ENSRNOT00000026643
circRNA	circRNA1438	novel_mir10_mature	Vwf:ENSRNOT00000026643
circRNA	circRNA1825	novel_mir10_mature	Vwf:ENSRNOT00000026643
circRNA	circRNA3309	novel_mir10_mature	Vwf:ENSRNOT00000026643
circRNA	circRNA634	novel_mir10_mature	Vwf:ENSRNOT00000026643
circRNA	circRNA696	novel_mir10_mature	Vwf:ENSRNOT00000026643
circRNA	circRNA950	novel_mir10_mature	Vwf:ENSRNOT00000026643
circRNA	circRNA3058	novel_mir11_mature	Arhgap20:ENSRNOT00000035989
circRNA	circRNA852	novel_mir11_mature	Arhgap20:ENSRNOT00000035989
circRNA	circRNA1270	novel_mir12_mature	Ccnj:ENSRNOT00000019521
circRNA	circRNA1637	novel_mir12_mature	Ccnj:ENSRNOT00000019521
circRNA	circRNA192	novel_mir12_mature	Ccnj:ENSRNOT00000019521
circRNA	circRNA2952	novel_mir12_mature	Ccnj:ENSRNOT00000019521
circRNA	circRNA3125	novel_mir12_mature	Ccnj:ENSRNOT00000019521
circRNA	circRNA3140	novel_mir12_mature	Ccnj:ENSRNOT00000019521
circRNA	circRNA1270	novel_mir12_mature	Ppp1r15b:ENSRNOT00000037039
circRNA	circRNA1637	novel_mir12_mature	Ppp1r15b:ENSRNOT00000037039
circRNA	circRNA192	novel_mir12_mature	Ppp1r15b:ENSRNOT00000037039
circRNA	circRNA2952	novel_mir12_mature	Ppp1r15b:ENSRNOT00000037039
circRNA	circRNA3125	novel_mir12_mature	Ppp1r15b:ENSRNOT00000037039
circRNA	circRNA3140	novel_mir12_mature	Ppp1r15b:ENSRNOT00000037039
lncRNA	.:MSTRG.13497.2	novel_mir13_mature	AABR07040847.1:ENSRNOT00000087403
lncRNA	.:MSTRG.13497.3	novel_mir13_mature	AABR07040847.1:ENSRNOT00000087403
lncRNA	.:MSTRG.21578.1	novel_mir13_mature	AABR07040847.1:ENSRNOT00000087403
lncRNA	.:MSTRG.23903.1	novel_mir13_mature	AABR07040847.1:ENSRNOT00000087403
lncRNA	St7l:MSTRG.14030.1	novel_mir13_mature	AABR07040847.1:ENSRNOT00000087403
lncRNA	Tns1:MSTRG.25483.1	novel_mir13_mature	AABR07040847.1:ENSRNOT00000087403
circRNA	circRNA1103	novel_mir13_mature	AABR07040847.1:ENSRNOT00000087403
circRNA	circRNA1950	novel_mir13_mature	AABR07040847.1:ENSRNOT00000087403
circRNA	circRNA3132	novel_mir13_mature	AABR07040847.1:ENSRNOT00000087403
circRNA	circRNA399	novel_mir13_mature	AABR07040847.1:ENSRNOT00000087403
circRNA	circRNA640	novel_mir13_mature	AABR07040847.1:ENSRNOT00000087403
circRNA	circRNA983	novel_mir13_mature	AABR07040847.1:ENSRNOT00000087403
lncRNA	.:MSTRG.13497.2	novel_mir13_mature	Acvrl1:ENSRNOT00000081047
lncRNA	.:MSTRG.13497.3	novel_mir13_mature	Acvrl1:ENSRNOT00000081047
lncRNA	.:MSTRG.21578.1	novel_mir13_mature	Acvrl1:ENSRNOT00000081047
lncRNA	.:MSTRG.23903.1	novel_mir13_mature	Acvrl1:ENSRNOT00000081047
lncRNA	St7l:MSTRG.14030.1	novel_mir13_mature	Acvrl1:ENSRNOT00000081047
lncRNA	Tns1:MSTRG.25483.1	novel_mir13_mature	Acvrl1:ENSRNOT00000081047
circRNA	circRNA1103	novel_mir13_mature	Acvrl1:ENSRNOT00000081047
circRNA	circRNA1950	novel_mir13_mature	Acvrl1:ENSRNOT00000081047
circRNA	circRNA3132	novel_mir13_mature	Acvrl1:ENSRNOT00000081047
circRNA	circRNA399	novel_mir13_mature	Acvrl1:ENSRNOT00000081047
circRNA	circRNA640	novel_mir13_mature	Acvrl1:ENSRNOT00000081047
circRNA	circRNA983	novel_mir13_mature	Acvrl1:ENSRNOT00000081047
lncRNA	.:MSTRG.13497.2	novel_mir13_mature	Clasp1:ENSRNOT00000093127
lncRNA	.:MSTRG.13497.3	novel_mir13_mature	Clasp1:ENSRNOT00000093127
lncRNA	.:MSTRG.21578.1	novel_mir13_mature	Clasp1:ENSRNOT00000093127
lncRNA	.:MSTRG.23903.1	novel_mir13_mature	Clasp1:ENSRNOT00000093127
lncRNA	St7l:MSTRG.14030.1	novel_mir13_mature	Clasp1:ENSRNOT00000093127
lncRNA	Tns1:MSTRG.25483.1	novel_mir13_mature	Clasp1:ENSRNOT00000093127
circRNA	circRNA1103	novel_mir13_mature	Clasp1:ENSRNOT00000093127
circRNA	circRNA1950	novel_mir13_mature	Clasp1:ENSRNOT00000093127
circRNA	circRNA3132	novel_mir13_mature	Clasp1:ENSRNOT00000093127
circRNA	circRNA399	novel_mir13_mature	Clasp1:ENSRNOT00000093127
circRNA	circRNA640	novel_mir13_mature	Clasp1:ENSRNOT00000093127
circRNA	circRNA983	novel_mir13_mature	Clasp1:ENSRNOT00000093127
lncRNA	.:MSTRG.13497.2	novel_mir13_mature	Ddx19a:ENSRNOT00000082566
lncRNA	.:MSTRG.13497.3	novel_mir13_mature	Ddx19a:ENSRNOT00000082566
lncRNA	.:MSTRG.21578.1	novel_mir13_mature	Ddx19a:ENSRNOT00000082566
lncRNA	.:MSTRG.23903.1	novel_mir13_mature	Ddx19a:ENSRNOT00000082566
lncRNA	St7l:MSTRG.14030.1	novel_mir13_mature	Ddx19a:ENSRNOT00000082566
lncRNA	Tns1:MSTRG.25483.1	novel_mir13_mature	Ddx19a:ENSRNOT00000082566
circRNA	circRNA1103	novel_mir13_mature	Ddx19a:ENSRNOT00000082566
circRNA	circRNA1950	novel_mir13_mature	Ddx19a:ENSRNOT00000082566
circRNA	circRNA3132	novel_mir13_mature	Ddx19a:ENSRNOT00000082566
circRNA	circRNA399	novel_mir13_mature	Ddx19a:ENSRNOT00000082566
circRNA	circRNA640	novel_mir13_mature	Ddx19a:ENSRNOT00000082566
circRNA	circRNA983	novel_mir13_mature	Ddx19a:ENSRNOT00000082566
lncRNA	.:MSTRG.13497.2	novel_mir13_mature	Dhcr7:ENSRNOT00000078979
lncRNA	.:MSTRG.13497.3	novel_mir13_mature	Dhcr7:ENSRNOT00000078979
lncRNA	.:MSTRG.21578.1	novel_mir13_mature	Dhcr7:ENSRNOT00000078979
lncRNA	.:MSTRG.23903.1	novel_mir13_mature	Dhcr7:ENSRNOT00000078979
lncRNA	St7l:MSTRG.14030.1	novel_mir13_mature	Dhcr7:ENSRNOT00000078979
lncRNA	Tns1:MSTRG.25483.1	novel_mir13_mature	Dhcr7:ENSRNOT00000078979
circRNA	circRNA1103	novel_mir13_mature	Dhcr7:ENSRNOT00000078979
circRNA	circRNA1950	novel_mir13_mature	Dhcr7:ENSRNOT00000078979
circRNA	circRNA3132	novel_mir13_mature	Dhcr7:ENSRNOT00000078979
circRNA	circRNA399	novel_mir13_mature	Dhcr7:ENSRNOT00000078979
circRNA	circRNA640	novel_mir13_mature	Dhcr7:ENSRNOT00000078979
circRNA	circRNA983	novel_mir13_mature	Dhcr7:ENSRNOT00000078979
lncRNA	.:MSTRG.13497.2	novel_mir13_mature	Dync1li2:ENSRNOT00000034472
lncRNA	.:MSTRG.13497.3	novel_mir13_mature	Dync1li2:ENSRNOT00000034472
lncRNA	.:MSTRG.21578.1	novel_mir13_mature	Dync1li2:ENSRNOT00000034472
lncRNA	.:MSTRG.23903.1	novel_mir13_mature	Dync1li2:ENSRNOT00000034472
lncRNA	St7l:MSTRG.14030.1	novel_mir13_mature	Dync1li2:ENSRNOT00000034472
lncRNA	Tns1:MSTRG.25483.1	novel_mir13_mature	Dync1li2:ENSRNOT00000034472
circRNA	circRNA1103	novel_mir13_mature	Dync1li2:ENSRNOT00000034472
circRNA	circRNA1950	novel_mir13_mature	Dync1li2:ENSRNOT00000034472
circRNA	circRNA3132	novel_mir13_mature	Dync1li2:ENSRNOT00000034472
circRNA	circRNA399	novel_mir13_mature	Dync1li2:ENSRNOT00000034472
circRNA	circRNA640	novel_mir13_mature	Dync1li2:ENSRNOT00000034472
circRNA	circRNA983	novel_mir13_mature	Dync1li2:ENSRNOT00000034472
lncRNA	.:MSTRG.13497.2	novel_mir13_mature	Gcnt2:ENSRNOT00000060335
lncRNA	.:MSTRG.13497.3	novel_mir13_mature	Gcnt2:ENSRNOT00000060335
lncRNA	.:MSTRG.21578.1	novel_mir13_mature	Gcnt2:ENSRNOT00000060335
lncRNA	.:MSTRG.23903.1	novel_mir13_mature	Gcnt2:ENSRNOT00000060335
lncRNA	St7l:MSTRG.14030.1	novel_mir13_mature	Gcnt2:ENSRNOT00000060335
lncRNA	Tns1:MSTRG.25483.1	novel_mir13_mature	Gcnt2:ENSRNOT00000060335
circRNA	circRNA1103	novel_mir13_mature	Gcnt2:ENSRNOT00000060335
circRNA	circRNA1950	novel_mir13_mature	Gcnt2:ENSRNOT00000060335
circRNA	circRNA3132	novel_mir13_mature	Gcnt2:ENSRNOT00000060335
circRNA	circRNA399	novel_mir13_mature	Gcnt2:ENSRNOT00000060335
circRNA	circRNA640	novel_mir13_mature	Gcnt2:ENSRNOT00000060335
circRNA	circRNA983	novel_mir13_mature	Gcnt2:ENSRNOT00000060335
lncRNA	.:MSTRG.13497.2	novel_mir13_mature	Lgalsl:ENSRNOT00000008274
lncRNA	.:MSTRG.13497.3	novel_mir13_mature	Lgalsl:ENSRNOT00000008274
lncRNA	.:MSTRG.21578.1	novel_mir13_mature	Lgalsl:ENSRNOT00000008274
lncRNA	.:MSTRG.23903.1	novel_mir13_mature	Lgalsl:ENSRNOT00000008274
lncRNA	St7l:MSTRG.14030.1	novel_mir13_mature	Lgalsl:ENSRNOT00000008274
lncRNA	Tns1:MSTRG.25483.1	novel_mir13_mature	Lgalsl:ENSRNOT00000008274
circRNA	circRNA1103	novel_mir13_mature	Lgalsl:ENSRNOT00000008274
circRNA	circRNA1950	novel_mir13_mature	Lgalsl:ENSRNOT00000008274
circRNA	circRNA3132	novel_mir13_mature	Lgalsl:ENSRNOT00000008274
circRNA	circRNA399	novel_mir13_mature	Lgalsl:ENSRNOT00000008274
circRNA	circRNA640	novel_mir13_mature	Lgalsl:ENSRNOT00000008274
circRNA	circRNA983	novel_mir13_mature	Lgalsl:ENSRNOT00000008274
lncRNA	.:MSTRG.13497.2	novel_mir13_mature	Mcoln2:ENSRNOT00000020452
lncRNA	.:MSTRG.13497.3	novel_mir13_mature	Mcoln2:ENSRNOT00000020452
lncRNA	.:MSTRG.21578.1	novel_mir13_mature	Mcoln2:ENSRNOT00000020452
lncRNA	.:MSTRG.23903.1	novel_mir13_mature	Mcoln2:ENSRNOT00000020452
lncRNA	St7l:MSTRG.14030.1	novel_mir13_mature	Mcoln2:ENSRNOT00000020452
lncRNA	Tns1:MSTRG.25483.1	novel_mir13_mature	Mcoln2:ENSRNOT00000020452
circRNA	circRNA1103	novel_mir13_mature	Mcoln2:ENSRNOT00000020452
circRNA	circRNA1950	novel_mir13_mature	Mcoln2:ENSRNOT00000020452
circRNA	circRNA3132	novel_mir13_mature	Mcoln2:ENSRNOT00000020452
circRNA	circRNA399	novel_mir13_mature	Mcoln2:ENSRNOT00000020452
circRNA	circRNA640	novel_mir13_mature	Mcoln2:ENSRNOT00000020452
circRNA	circRNA983	novel_mir13_mature	Mcoln2:ENSRNOT00000020452
lncRNA	.:MSTRG.13497.2	novel_mir13_mature	Nt5c:ENSRNOT00000004853
lncRNA	.:MSTRG.13497.3	novel_mir13_mature	Nt5c:ENSRNOT00000004853
lncRNA	.:MSTRG.21578.1	novel_mir13_mature	Nt5c:ENSRNOT00000004853
lncRNA	.:MSTRG.23903.1	novel_mir13_mature	Nt5c:ENSRNOT00000004853
lncRNA	St7l:MSTRG.14030.1	novel_mir13_mature	Nt5c:ENSRNOT00000004853
lncRNA	Tns1:MSTRG.25483.1	novel_mir13_mature	Nt5c:ENSRNOT00000004853
circRNA	circRNA1103	novel_mir13_mature	Nt5c:ENSRNOT00000004853
circRNA	circRNA1950	novel_mir13_mature	Nt5c:ENSRNOT00000004853
circRNA	circRNA3132	novel_mir13_mature	Nt5c:ENSRNOT00000004853
circRNA	circRNA399	novel_mir13_mature	Nt5c:ENSRNOT00000004853
circRNA	circRNA640	novel_mir13_mature	Nt5c:ENSRNOT00000004853
circRNA	circRNA983	novel_mir13_mature	Nt5c:ENSRNOT00000004853
lncRNA	.:MSTRG.13497.2	novel_mir13_mature	RGD1305645:ENSRNOT00000036990
lncRNA	.:MSTRG.13497.3	novel_mir13_mature	RGD1305645:ENSRNOT00000036990
lncRNA	.:MSTRG.21578.1	novel_mir13_mature	RGD1305645:ENSRNOT00000036990
lncRNA	.:MSTRG.23903.1	novel_mir13_mature	RGD1305645:ENSRNOT00000036990
lncRNA	St7l:MSTRG.14030.1	novel_mir13_mature	RGD1305645:ENSRNOT00000036990
lncRNA	Tns1:MSTRG.25483.1	novel_mir13_mature	RGD1305645:ENSRNOT00000036990
circRNA	circRNA1103	novel_mir13_mature	RGD1305645:ENSRNOT00000036990
circRNA	circRNA1950	novel_mir13_mature	RGD1305645:ENSRNOT00000036990
circRNA	circRNA3132	novel_mir13_mature	RGD1305645:ENSRNOT00000036990
circRNA	circRNA399	novel_mir13_mature	RGD1305645:ENSRNOT00000036990
circRNA	circRNA640	novel_mir13_mature	RGD1305645:ENSRNOT00000036990
circRNA	circRNA983	novel_mir13_mature	RGD1305645:ENSRNOT00000036990
lncRNA	.:MSTRG.13497.2	novel_mir13_mature	Rcor1:ENSRNOT00000073989
lncRNA	.:MSTRG.13497.3	novel_mir13_mature	Rcor1:ENSRNOT00000073989
lncRNA	.:MSTRG.21578.1	novel_mir13_mature	Rcor1:ENSRNOT00000073989
lncRNA	.:MSTRG.23903.1	novel_mir13_mature	Rcor1:ENSRNOT00000073989
lncRNA	St7l:MSTRG.14030.1	novel_mir13_mature	Rcor1:ENSRNOT00000073989
lncRNA	Tns1:MSTRG.25483.1	novel_mir13_mature	Rcor1:ENSRNOT00000073989
circRNA	circRNA1103	novel_mir13_mature	Rcor1:ENSRNOT00000073989
circRNA	circRNA1950	novel_mir13_mature	Rcor1:ENSRNOT00000073989
circRNA	circRNA3132	novel_mir13_mature	Rcor1:ENSRNOT00000073989
circRNA	circRNA399	novel_mir13_mature	Rcor1:ENSRNOT00000073989
circRNA	circRNA640	novel_mir13_mature	Rcor1:ENSRNOT00000073989
circRNA	circRNA983	novel_mir13_mature	Rcor1:ENSRNOT00000073989
lncRNA	.:MSTRG.13497.2	novel_mir13_mature	Sgms1:ENSRNOT00000087588
lncRNA	.:MSTRG.13497.3	novel_mir13_mature	Sgms1:ENSRNOT00000087588
lncRNA	.:MSTRG.21578.1	novel_mir13_mature	Sgms1:ENSRNOT00000087588
lncRNA	.:MSTRG.23903.1	novel_mir13_mature	Sgms1:ENSRNOT00000087588
lncRNA	St7l:MSTRG.14030.1	novel_mir13_mature	Sgms1:ENSRNOT00000087588
lncRNA	Tns1:MSTRG.25483.1	novel_mir13_mature	Sgms1:ENSRNOT00000087588
circRNA	circRNA1103	novel_mir13_mature	Sgms1:ENSRNOT00000087588
circRNA	circRNA1950	novel_mir13_mature	Sgms1:ENSRNOT00000087588
circRNA	circRNA3132	novel_mir13_mature	Sgms1:ENSRNOT00000087588
circRNA	circRNA399	novel_mir13_mature	Sgms1:ENSRNOT00000087588
circRNA	circRNA640	novel_mir13_mature	Sgms1:ENSRNOT00000087588
circRNA	circRNA983	novel_mir13_mature	Sgms1:ENSRNOT00000087588
lncRNA	.:MSTRG.13497.2	novel_mir13_mature	Slc9a3r2:ENSRNOT00000004172
lncRNA	.:MSTRG.13497.3	novel_mir13_mature	Slc9a3r2:ENSRNOT00000004172
lncRNA	.:MSTRG.21578.1	novel_mir13_mature	Slc9a3r2:ENSRNOT00000004172
lncRNA	.:MSTRG.23903.1	novel_mir13_mature	Slc9a3r2:ENSRNOT00000004172
lncRNA	St7l:MSTRG.14030.1	novel_mir13_mature	Slc9a3r2:ENSRNOT00000004172
lncRNA	Tns1:MSTRG.25483.1	novel_mir13_mature	Slc9a3r2:ENSRNOT00000004172
circRNA	circRNA1103	novel_mir13_mature	Slc9a3r2:ENSRNOT00000004172
circRNA	circRNA1950	novel_mir13_mature	Slc9a3r2:ENSRNOT00000004172
circRNA	circRNA3132	novel_mir13_mature	Slc9a3r2:ENSRNOT00000004172
circRNA	circRNA399	novel_mir13_mature	Slc9a3r2:ENSRNOT00000004172
circRNA	circRNA640	novel_mir13_mature	Slc9a3r2:ENSRNOT00000004172
circRNA	circRNA983	novel_mir13_mature	Slc9a3r2:ENSRNOT00000004172
lncRNA	.:MSTRG.13497.2	novel_mir13_mature	Them5:ENSRNOT00000066020
lncRNA	.:MSTRG.13497.3	novel_mir13_mature	Them5:ENSRNOT00000066020
lncRNA	.:MSTRG.21578.1	novel_mir13_mature	Them5:ENSRNOT00000066020
lncRNA	.:MSTRG.23903.1	novel_mir13_mature	Them5:ENSRNOT00000066020
lncRNA	St7l:MSTRG.14030.1	novel_mir13_mature	Them5:ENSRNOT00000066020
lncRNA	Tns1:MSTRG.25483.1	novel_mir13_mature	Them5:ENSRNOT00000066020
circRNA	circRNA1103	novel_mir13_mature	Them5:ENSRNOT00000066020
circRNA	circRNA1950	novel_mir13_mature	Them5:ENSRNOT00000066020
circRNA	circRNA3132	novel_mir13_mature	Them5:ENSRNOT00000066020
circRNA	circRNA399	novel_mir13_mature	Them5:ENSRNOT00000066020
circRNA	circRNA640	novel_mir13_mature	Them5:ENSRNOT00000066020
circRNA	circRNA983	novel_mir13_mature	Them5:ENSRNOT00000066020
lncRNA	.:MSTRG.23297.1	novel_mir15_mature	Abracl:ENSRNOT00000084870
circRNA	circRNA1816	novel_mir15_mature	Abracl:ENSRNOT00000084870
circRNA	circRNA442	novel_mir15_mature	Abracl:ENSRNOT00000084870
circRNA	circRNA63	novel_mir15_mature	Abracl:ENSRNOT00000084870
lncRNA	.:MSTRG.23297.1	novel_mir15_mature	Cdh5:ENSRNOT00000086995
circRNA	circRNA1816	novel_mir15_mature	Cdh5:ENSRNOT00000086995
circRNA	circRNA442	novel_mir15_mature	Cdh5:ENSRNOT00000086995
circRNA	circRNA63	novel_mir15_mature	Cdh5:ENSRNOT00000086995
lncRNA	.:MSTRG.23297.1	novel_mir15_mature	Dclk1:ENSRNOT00000072110
circRNA	circRNA1816	novel_mir15_mature	Dclk1:ENSRNOT00000072110
circRNA	circRNA442	novel_mir15_mature	Dclk1:ENSRNOT00000072110
circRNA	circRNA63	novel_mir15_mature	Dclk1:ENSRNOT00000072110
lncRNA	.:MSTRG.23297.1	novel_mir15_mature	Itgbl1:ENSRNOT00000006264
circRNA	circRNA1816	novel_mir15_mature	Itgbl1:ENSRNOT00000006264
circRNA	circRNA442	novel_mir15_mature	Itgbl1:ENSRNOT00000006264
circRNA	circRNA63	novel_mir15_mature	Itgbl1:ENSRNOT00000006264
lncRNA	.:MSTRG.23297.1	novel_mir15_mature	Rgs9:ENSRNOT00000005076
circRNA	circRNA1816	novel_mir15_mature	Rgs9:ENSRNOT00000005076
circRNA	circRNA442	novel_mir15_mature	Rgs9:ENSRNOT00000005076
circRNA	circRNA63	novel_mir15_mature	Rgs9:ENSRNOT00000005076
lncRNA	.:MSTRG.23297.1	novel_mir15_mature	Rtkn:ENSRNOT00000031964
circRNA	circRNA1816	novel_mir15_mature	Rtkn:ENSRNOT00000031964
circRNA	circRNA442	novel_mir15_mature	Rtkn:ENSRNOT00000031964
circRNA	circRNA63	novel_mir15_mature	Rtkn:ENSRNOT00000031964
circRNA	circRNA1411	novel_mir16_mature	Alox5ap:ENSRNOT00000001207
circRNA	circRNA1411	novel_mir16_mature	Map3k7cl:ENSRNOT00000002158
lncRNA	.:MSTRG.16869.1	novel_mir17_mature	Angel1:ENSRNOT00000014635
lncRNA	.:MSTRG.23767.2	novel_mir17_mature	Angel1:ENSRNOT00000014635
lncRNA	.:MSTRG.7.1	novel_mir17_mature	Angel1:ENSRNOT00000014635
lncRNA	AC134224.2:MSTRG.2530.3	novel_mir17_mature	Angel1:ENSRNOT00000014635
lncRNA	Ednrb:MSTRG.9354.2	novel_mir17_mature	Angel1:ENSRNOT00000014635
lncRNA	Ednrb:MSTRG.9354.3	novel_mir17_mature	Angel1:ENSRNOT00000014635
lncRNA	Mirlet7c2:MSTRG.22997.2	novel_mir17_mature	Angel1:ENSRNOT00000014635
lncRNA	Prex2:MSTRG.18522.1	novel_mir17_mature	Angel1:ENSRNOT00000014635
lncRNA	Tns1:MSTRG.25483.1	novel_mir17_mature	Angel1:ENSRNOT00000014635
circRNA	circRNA1126	novel_mir17_mature	Angel1:ENSRNOT00000014635
circRNA	circRNA1244	novel_mir17_mature	Angel1:ENSRNOT00000014635
circRNA	circRNA1245	novel_mir17_mature	Angel1:ENSRNOT00000014635
circRNA	circRNA2280	novel_mir17_mature	Angel1:ENSRNOT00000014635
circRNA	circRNA311	novel_mir17_mature	Angel1:ENSRNOT00000014635
circRNA	circRNA3252	novel_mir17_mature	Angel1:ENSRNOT00000014635
circRNA	circRNA4846	novel_mir17_mature	Angel1:ENSRNOT00000014635
circRNA	circRNA764	novel_mir17_mature	Angel1:ENSRNOT00000014635
circRNA	circRNA802	novel_mir17_mature	Angel1:ENSRNOT00000014635
lncRNA	.:MSTRG.16869.1	novel_mir17_mature	Angel1:ENSRNOT00000078265
lncRNA	.:MSTRG.23767.2	novel_mir17_mature	Angel1:ENSRNOT00000078265
lncRNA	.:MSTRG.7.1	novel_mir17_mature	Angel1:ENSRNOT00000078265
lncRNA	AC134224.2:MSTRG.2530.3	novel_mir17_mature	Angel1:ENSRNOT00000078265
lncRNA	Ednrb:MSTRG.9354.2	novel_mir17_mature	Angel1:ENSRNOT00000078265
lncRNA	Ednrb:MSTRG.9354.3	novel_mir17_mature	Angel1:ENSRNOT00000078265
lncRNA	Mirlet7c2:MSTRG.22997.2	novel_mir17_mature	Angel1:ENSRNOT00000078265
lncRNA	Prex2:MSTRG.18522.1	novel_mir17_mature	Angel1:ENSRNOT00000078265
lncRNA	Tns1:MSTRG.25483.1	novel_mir17_mature	Angel1:ENSRNOT00000078265
circRNA	circRNA1126	novel_mir17_mature	Angel1:ENSRNOT00000078265
circRNA	circRNA1244	novel_mir17_mature	Angel1:ENSRNOT00000078265
circRNA	circRNA1245	novel_mir17_mature	Angel1:ENSRNOT00000078265
circRNA	circRNA2280	novel_mir17_mature	Angel1:ENSRNOT00000078265
circRNA	circRNA311	novel_mir17_mature	Angel1:ENSRNOT00000078265
circRNA	circRNA3252	novel_mir17_mature	Angel1:ENSRNOT00000078265
circRNA	circRNA4846	novel_mir17_mature	Angel1:ENSRNOT00000078265
circRNA	circRNA764	novel_mir17_mature	Angel1:ENSRNOT00000078265
circRNA	circRNA802	novel_mir17_mature	Angel1:ENSRNOT00000078265
lncRNA	.:MSTRG.16869.1	novel_mir17_mature	Cdca2:ENSRNOT00000031163
lncRNA	.:MSTRG.23767.2	novel_mir17_mature	Cdca2:ENSRNOT00000031163
lncRNA	.:MSTRG.7.1	novel_mir17_mature	Cdca2:ENSRNOT00000031163
lncRNA	AC134224.2:MSTRG.2530.3	novel_mir17_mature	Cdca2:ENSRNOT00000031163
lncRNA	Ednrb:MSTRG.9354.2	novel_mir17_mature	Cdca2:ENSRNOT00000031163
lncRNA	Ednrb:MSTRG.9354.3	novel_mir17_mature	Cdca2:ENSRNOT00000031163
lncRNA	Mirlet7c2:MSTRG.22997.2	novel_mir17_mature	Cdca2:ENSRNOT00000031163
lncRNA	Prex2:MSTRG.18522.1	novel_mir17_mature	Cdca2:ENSRNOT00000031163
lncRNA	Tns1:MSTRG.25483.1	novel_mir17_mature	Cdca2:ENSRNOT00000031163
circRNA	circRNA1126	novel_mir17_mature	Cdca2:ENSRNOT00000031163
circRNA	circRNA1244	novel_mir17_mature	Cdca2:ENSRNOT00000031163
circRNA	circRNA1245	novel_mir17_mature	Cdca2:ENSRNOT00000031163
circRNA	circRNA2280	novel_mir17_mature	Cdca2:ENSRNOT00000031163
circRNA	circRNA311	novel_mir17_mature	Cdca2:ENSRNOT00000031163
circRNA	circRNA3252	novel_mir17_mature	Cdca2:ENSRNOT00000031163
circRNA	circRNA4846	novel_mir17_mature	Cdca2:ENSRNOT00000031163
circRNA	circRNA764	novel_mir17_mature	Cdca2:ENSRNOT00000031163
circRNA	circRNA802	novel_mir17_mature	Cdca2:ENSRNOT00000031163
lncRNA	.:MSTRG.16869.1	novel_mir17_mature	Dnajb11:ENSRNOT00000002462
lncRNA	.:MSTRG.23767.2	novel_mir17_mature	Dnajb11:ENSRNOT00000002462
lncRNA	.:MSTRG.7.1	novel_mir17_mature	Dnajb11:ENSRNOT00000002462
lncRNA	AC134224.2:MSTRG.2530.3	novel_mir17_mature	Dnajb11:ENSRNOT00000002462
lncRNA	Ednrb:MSTRG.9354.2	novel_mir17_mature	Dnajb11:ENSRNOT00000002462
lncRNA	Ednrb:MSTRG.9354.3	novel_mir17_mature	Dnajb11:ENSRNOT00000002462
lncRNA	Mirlet7c2:MSTRG.22997.2	novel_mir17_mature	Dnajb11:ENSRNOT00000002462
lncRNA	Prex2:MSTRG.18522.1	novel_mir17_mature	Dnajb11:ENSRNOT00000002462
lncRNA	Tns1:MSTRG.25483.1	novel_mir17_mature	Dnajb11:ENSRNOT00000002462
circRNA	circRNA1126	novel_mir17_mature	Dnajb11:ENSRNOT00000002462
circRNA	circRNA1244	novel_mir17_mature	Dnajb11:ENSRNOT00000002462
circRNA	circRNA1245	novel_mir17_mature	Dnajb11:ENSRNOT00000002462
circRNA	circRNA2280	novel_mir17_mature	Dnajb11:ENSRNOT00000002462
circRNA	circRNA311	novel_mir17_mature	Dnajb11:ENSRNOT00000002462
circRNA	circRNA3252	novel_mir17_mature	Dnajb11:ENSRNOT00000002462
circRNA	circRNA4846	novel_mir17_mature	Dnajb11:ENSRNOT00000002462
circRNA	circRNA764	novel_mir17_mature	Dnajb11:ENSRNOT00000002462
circRNA	circRNA802	novel_mir17_mature	Dnajb11:ENSRNOT00000002462
lncRNA	.:MSTRG.16869.1	novel_mir17_mature	Egr2:ENSRNOT00000000792
lncRNA	.:MSTRG.23767.2	novel_mir17_mature	Egr2:ENSRNOT00000000792
lncRNA	.:MSTRG.7.1	novel_mir17_mature	Egr2:ENSRNOT00000000792
lncRNA	AC134224.2:MSTRG.2530.3	novel_mir17_mature	Egr2:ENSRNOT00000000792
lncRNA	Ednrb:MSTRG.9354.2	novel_mir17_mature	Egr2:ENSRNOT00000000792
lncRNA	Ednrb:MSTRG.9354.3	novel_mir17_mature	Egr2:ENSRNOT00000000792
lncRNA	Mirlet7c2:MSTRG.22997.2	novel_mir17_mature	Egr2:ENSRNOT00000000792
lncRNA	Prex2:MSTRG.18522.1	novel_mir17_mature	Egr2:ENSRNOT00000000792
lncRNA	Tns1:MSTRG.25483.1	novel_mir17_mature	Egr2:ENSRNOT00000000792
circRNA	circRNA1126	novel_mir17_mature	Egr2:ENSRNOT00000000792
circRNA	circRNA1244	novel_mir17_mature	Egr2:ENSRNOT00000000792
circRNA	circRNA1245	novel_mir17_mature	Egr2:ENSRNOT00000000792
circRNA	circRNA2280	novel_mir17_mature	Egr2:ENSRNOT00000000792
circRNA	circRNA311	novel_mir17_mature	Egr2:ENSRNOT00000000792
circRNA	circRNA3252	novel_mir17_mature	Egr2:ENSRNOT00000000792
circRNA	circRNA4846	novel_mir17_mature	Egr2:ENSRNOT00000000792
circRNA	circRNA764	novel_mir17_mature	Egr2:ENSRNOT00000000792
circRNA	circRNA802	novel_mir17_mature	Egr2:ENSRNOT00000000792
lncRNA	.:MSTRG.16869.1	novel_mir17_mature	Emp1:ENSRNOT00000011580
lncRNA	.:MSTRG.23767.2	novel_mir17_mature	Emp1:ENSRNOT00000011580
lncRNA	.:MSTRG.7.1	novel_mir17_mature	Emp1:ENSRNOT00000011580
lncRNA	AC134224.2:MSTRG.2530.3	novel_mir17_mature	Emp1:ENSRNOT00000011580
lncRNA	Ednrb:MSTRG.9354.2	novel_mir17_mature	Emp1:ENSRNOT00000011580
lncRNA	Ednrb:MSTRG.9354.3	novel_mir17_mature	Emp1:ENSRNOT00000011580
lncRNA	Mirlet7c2:MSTRG.22997.2	novel_mir17_mature	Emp1:ENSRNOT00000011580
lncRNA	Prex2:MSTRG.18522.1	novel_mir17_mature	Emp1:ENSRNOT00000011580
lncRNA	Tns1:MSTRG.25483.1	novel_mir17_mature	Emp1:ENSRNOT00000011580
circRNA	circRNA1126	novel_mir17_mature	Emp1:ENSRNOT00000011580
circRNA	circRNA1244	novel_mir17_mature	Emp1:ENSRNOT00000011580
circRNA	circRNA1245	novel_mir17_mature	Emp1:ENSRNOT00000011580
circRNA	circRNA2280	novel_mir17_mature	Emp1:ENSRNOT00000011580
circRNA	circRNA311	novel_mir17_mature	Emp1:ENSRNOT00000011580
circRNA	circRNA3252	novel_mir17_mature	Emp1:ENSRNOT00000011580
circRNA	circRNA4846	novel_mir17_mature	Emp1:ENSRNOT00000011580
circRNA	circRNA764	novel_mir17_mature	Emp1:ENSRNOT00000011580
circRNA	circRNA802	novel_mir17_mature	Emp1:ENSRNOT00000011580
lncRNA	.:MSTRG.16869.1	novel_mir17_mature	Fzd7:ENSRNOT00000021569
lncRNA	.:MSTRG.23767.2	novel_mir17_mature	Fzd7:ENSRNOT00000021569
lncRNA	.:MSTRG.7.1	novel_mir17_mature	Fzd7:ENSRNOT00000021569
lncRNA	AC134224.2:MSTRG.2530.3	novel_mir17_mature	Fzd7:ENSRNOT00000021569
lncRNA	Ednrb:MSTRG.9354.2	novel_mir17_mature	Fzd7:ENSRNOT00000021569
lncRNA	Ednrb:MSTRG.9354.3	novel_mir17_mature	Fzd7:ENSRNOT00000021569
lncRNA	Mirlet7c2:MSTRG.22997.2	novel_mir17_mature	Fzd7:ENSRNOT00000021569
lncRNA	Prex2:MSTRG.18522.1	novel_mir17_mature	Fzd7:ENSRNOT00000021569
lncRNA	Tns1:MSTRG.25483.1	novel_mir17_mature	Fzd7:ENSRNOT00000021569
circRNA	circRNA1126	novel_mir17_mature	Fzd7:ENSRNOT00000021569
circRNA	circRNA1244	novel_mir17_mature	Fzd7:ENSRNOT00000021569
circRNA	circRNA1245	novel_mir17_mature	Fzd7:ENSRNOT00000021569
circRNA	circRNA2280	novel_mir17_mature	Fzd7:ENSRNOT00000021569
circRNA	circRNA311	novel_mir17_mature	Fzd7:ENSRNOT00000021569
circRNA	circRNA3252	novel_mir17_mature	Fzd7:ENSRNOT00000021569
circRNA	circRNA4846	novel_mir17_mature	Fzd7:ENSRNOT00000021569
circRNA	circRNA764	novel_mir17_mature	Fzd7:ENSRNOT00000021569
circRNA	circRNA802	novel_mir17_mature	Fzd7:ENSRNOT00000021569
lncRNA	.:MSTRG.16869.1	novel_mir17_mature	Lpin3:ENSRNOT00000022403
lncRNA	.:MSTRG.23767.2	novel_mir17_mature	Lpin3:ENSRNOT00000022403
lncRNA	.:MSTRG.7.1	novel_mir17_mature	Lpin3:ENSRNOT00000022403
lncRNA	AC134224.2:MSTRG.2530.3	novel_mir17_mature	Lpin3:ENSRNOT00000022403
lncRNA	Ednrb:MSTRG.9354.2	novel_mir17_mature	Lpin3:ENSRNOT00000022403
lncRNA	Ednrb:MSTRG.9354.3	novel_mir17_mature	Lpin3:ENSRNOT00000022403
lncRNA	Mirlet7c2:MSTRG.22997.2	novel_mir17_mature	Lpin3:ENSRNOT00000022403
lncRNA	Prex2:MSTRG.18522.1	novel_mir17_mature	Lpin3:ENSRNOT00000022403
lncRNA	Tns1:MSTRG.25483.1	novel_mir17_mature	Lpin3:ENSRNOT00000022403
circRNA	circRNA1126	novel_mir17_mature	Lpin3:ENSRNOT00000022403
circRNA	circRNA1244	novel_mir17_mature	Lpin3:ENSRNOT00000022403
circRNA	circRNA1245	novel_mir17_mature	Lpin3:ENSRNOT00000022403
circRNA	circRNA2280	novel_mir17_mature	Lpin3:ENSRNOT00000022403
circRNA	circRNA311	novel_mir17_mature	Lpin3:ENSRNOT00000022403
circRNA	circRNA3252	novel_mir17_mature	Lpin3:ENSRNOT00000022403
circRNA	circRNA4846	novel_mir17_mature	Lpin3:ENSRNOT00000022403
circRNA	circRNA764	novel_mir17_mature	Lpin3:ENSRNOT00000022403
circRNA	circRNA802	novel_mir17_mature	Lpin3:ENSRNOT00000022403
lncRNA	.:MSTRG.16869.1	novel_mir17_mature	Man1b1:ENSRNOT00000016846
lncRNA	.:MSTRG.23767.2	novel_mir17_mature	Man1b1:ENSRNOT00000016846
lncRNA	.:MSTRG.7.1	novel_mir17_mature	Man1b1:ENSRNOT00000016846
lncRNA	AC134224.2:MSTRG.2530.3	novel_mir17_mature	Man1b1:ENSRNOT00000016846
lncRNA	Ednrb:MSTRG.9354.2	novel_mir17_mature	Man1b1:ENSRNOT00000016846
lncRNA	Ednrb:MSTRG.9354.3	novel_mir17_mature	Man1b1:ENSRNOT00000016846
lncRNA	Mirlet7c2:MSTRG.22997.2	novel_mir17_mature	Man1b1:ENSRNOT00000016846
lncRNA	Prex2:MSTRG.18522.1	novel_mir17_mature	Man1b1:ENSRNOT00000016846
lncRNA	Tns1:MSTRG.25483.1	novel_mir17_mature	Man1b1:ENSRNOT00000016846
circRNA	circRNA1126	novel_mir17_mature	Man1b1:ENSRNOT00000016846
circRNA	circRNA1244	novel_mir17_mature	Man1b1:ENSRNOT00000016846
circRNA	circRNA1245	novel_mir17_mature	Man1b1:ENSRNOT00000016846
circRNA	circRNA2280	novel_mir17_mature	Man1b1:ENSRNOT00000016846
circRNA	circRNA311	novel_mir17_mature	Man1b1:ENSRNOT00000016846
circRNA	circRNA3252	novel_mir17_mature	Man1b1:ENSRNOT00000016846
circRNA	circRNA4846	novel_mir17_mature	Man1b1:ENSRNOT00000016846
circRNA	circRNA764	novel_mir17_mature	Man1b1:ENSRNOT00000016846
circRNA	circRNA802	novel_mir17_mature	Man1b1:ENSRNOT00000016846
lncRNA	.:MSTRG.16869.1	novel_mir17_mature	Mcoln2:ENSRNOT00000020452
lncRNA	.:MSTRG.23767.2	novel_mir17_mature	Mcoln2:ENSRNOT00000020452
lncRNA	.:MSTRG.7.1	novel_mir17_mature	Mcoln2:ENSRNOT00000020452
lncRNA	AC134224.2:MSTRG.2530.3	novel_mir17_mature	Mcoln2:ENSRNOT00000020452
lncRNA	Ednrb:MSTRG.9354.2	novel_mir17_mature	Mcoln2:ENSRNOT00000020452
lncRNA	Ednrb:MSTRG.9354.3	novel_mir17_mature	Mcoln2:ENSRNOT00000020452
lncRNA	Mirlet7c2:MSTRG.22997.2	novel_mir17_mature	Mcoln2:ENSRNOT00000020452
lncRNA	Prex2:MSTRG.18522.1	novel_mir17_mature	Mcoln2:ENSRNOT00000020452
lncRNA	Tns1:MSTRG.25483.1	novel_mir17_mature	Mcoln2:ENSRNOT00000020452
circRNA	circRNA1126	novel_mir17_mature	Mcoln2:ENSRNOT00000020452
circRNA	circRNA1244	novel_mir17_mature	Mcoln2:ENSRNOT00000020452
circRNA	circRNA1245	novel_mir17_mature	Mcoln2:ENSRNOT00000020452
circRNA	circRNA2280	novel_mir17_mature	Mcoln2:ENSRNOT00000020452
circRNA	circRNA311	novel_mir17_mature	Mcoln2:ENSRNOT00000020452
circRNA	circRNA3252	novel_mir17_mature	Mcoln2:ENSRNOT00000020452
circRNA	circRNA4846	novel_mir17_mature	Mcoln2:ENSRNOT00000020452
circRNA	circRNA764	novel_mir17_mature	Mcoln2:ENSRNOT00000020452
circRNA	circRNA802	novel_mir17_mature	Mcoln2:ENSRNOT00000020452
lncRNA	.:MSTRG.16869.1	novel_mir17_mature	Mfge8:ENSRNOT00000024253
lncRNA	.:MSTRG.23767.2	novel_mir17_mature	Mfge8:ENSRNOT00000024253
lncRNA	.:MSTRG.7.1	novel_mir17_mature	Mfge8:ENSRNOT00000024253
lncRNA	AC134224.2:MSTRG.2530.3	novel_mir17_mature	Mfge8:ENSRNOT00000024253
lncRNA	Ednrb:MSTRG.9354.2	novel_mir17_mature	Mfge8:ENSRNOT00000024253
lncRNA	Ednrb:MSTRG.9354.3	novel_mir17_mature	Mfge8:ENSRNOT00000024253
lncRNA	Mirlet7c2:MSTRG.22997.2	novel_mir17_mature	Mfge8:ENSRNOT00000024253
lncRNA	Prex2:MSTRG.18522.1	novel_mir17_mature	Mfge8:ENSRNOT00000024253
lncRNA	Tns1:MSTRG.25483.1	novel_mir17_mature	Mfge8:ENSRNOT00000024253
circRNA	circRNA1126	novel_mir17_mature	Mfge8:ENSRNOT00000024253
circRNA	circRNA1244	novel_mir17_mature	Mfge8:ENSRNOT00000024253
circRNA	circRNA1245	novel_mir17_mature	Mfge8:ENSRNOT00000024253
circRNA	circRNA2280	novel_mir17_mature	Mfge8:ENSRNOT00000024253
circRNA	circRNA311	novel_mir17_mature	Mfge8:ENSRNOT00000024253
circRNA	circRNA3252	novel_mir17_mature	Mfge8:ENSRNOT00000024253
circRNA	circRNA4846	novel_mir17_mature	Mfge8:ENSRNOT00000024253
circRNA	circRNA764	novel_mir17_mature	Mfge8:ENSRNOT00000024253
circRNA	circRNA802	novel_mir17_mature	Mfge8:ENSRNOT00000024253
lncRNA	.:MSTRG.16869.1	novel_mir17_mature	Necab3:ENSRNOT00000022428
lncRNA	.:MSTRG.23767.2	novel_mir17_mature	Necab3:ENSRNOT00000022428
lncRNA	.:MSTRG.7.1	novel_mir17_mature	Necab3:ENSRNOT00000022428
lncRNA	AC134224.2:MSTRG.2530.3	novel_mir17_mature	Necab3:ENSRNOT00000022428
lncRNA	Ednrb:MSTRG.9354.2	novel_mir17_mature	Necab3:ENSRNOT00000022428
lncRNA	Ednrb:MSTRG.9354.3	novel_mir17_mature	Necab3:ENSRNOT00000022428
lncRNA	Mirlet7c2:MSTRG.22997.2	novel_mir17_mature	Necab3:ENSRNOT00000022428
lncRNA	Prex2:MSTRG.18522.1	novel_mir17_mature	Necab3:ENSRNOT00000022428
lncRNA	Tns1:MSTRG.25483.1	novel_mir17_mature	Necab3:ENSRNOT00000022428
circRNA	circRNA1126	novel_mir17_mature	Necab3:ENSRNOT00000022428
circRNA	circRNA1244	novel_mir17_mature	Necab3:ENSRNOT00000022428
circRNA	circRNA1245	novel_mir17_mature	Necab3:ENSRNOT00000022428
circRNA	circRNA2280	novel_mir17_mature	Necab3:ENSRNOT00000022428
circRNA	circRNA311	novel_mir17_mature	Necab3:ENSRNOT00000022428
circRNA	circRNA3252	novel_mir17_mature	Necab3:ENSRNOT00000022428
circRNA	circRNA4846	novel_mir17_mature	Necab3:ENSRNOT00000022428
circRNA	circRNA764	novel_mir17_mature	Necab3:ENSRNOT00000022428
circRNA	circRNA802	novel_mir17_mature	Necab3:ENSRNOT00000022428
lncRNA	.:MSTRG.16869.1	novel_mir17_mature	Nov:ENSRNOT00000011904
lncRNA	.:MSTRG.23767.2	novel_mir17_mature	Nov:ENSRNOT00000011904
lncRNA	.:MSTRG.7.1	novel_mir17_mature	Nov:ENSRNOT00000011904
lncRNA	AC134224.2:MSTRG.2530.3	novel_mir17_mature	Nov:ENSRNOT00000011904
lncRNA	Ednrb:MSTRG.9354.2	novel_mir17_mature	Nov:ENSRNOT00000011904
lncRNA	Ednrb:MSTRG.9354.3	novel_mir17_mature	Nov:ENSRNOT00000011904
lncRNA	Mirlet7c2:MSTRG.22997.2	novel_mir17_mature	Nov:ENSRNOT00000011904
lncRNA	Prex2:MSTRG.18522.1	novel_mir17_mature	Nov:ENSRNOT00000011904
lncRNA	Tns1:MSTRG.25483.1	novel_mir17_mature	Nov:ENSRNOT00000011904
circRNA	circRNA1126	novel_mir17_mature	Nov:ENSRNOT00000011904
circRNA	circRNA1244	novel_mir17_mature	Nov:ENSRNOT00000011904
circRNA	circRNA1245	novel_mir17_mature	Nov:ENSRNOT00000011904
circRNA	circRNA2280	novel_mir17_mature	Nov:ENSRNOT00000011904
circRNA	circRNA311	novel_mir17_mature	Nov:ENSRNOT00000011904
circRNA	circRNA3252	novel_mir17_mature	Nov:ENSRNOT00000011904
circRNA	circRNA4846	novel_mir17_mature	Nov:ENSRNOT00000011904
circRNA	circRNA764	novel_mir17_mature	Nov:ENSRNOT00000011904
circRNA	circRNA802	novel_mir17_mature	Nov:ENSRNOT00000011904
lncRNA	.:MSTRG.16869.1	novel_mir17_mature	Parva:ENSRNOT00000021671
lncRNA	.:MSTRG.23767.2	novel_mir17_mature	Parva:ENSRNOT00000021671
lncRNA	.:MSTRG.7.1	novel_mir17_mature	Parva:ENSRNOT00000021671
lncRNA	AC134224.2:MSTRG.2530.3	novel_mir17_mature	Parva:ENSRNOT00000021671
lncRNA	Ednrb:MSTRG.9354.2	novel_mir17_mature	Parva:ENSRNOT00000021671
lncRNA	Ednrb:MSTRG.9354.3	novel_mir17_mature	Parva:ENSRNOT00000021671
lncRNA	Mirlet7c2:MSTRG.22997.2	novel_mir17_mature	Parva:ENSRNOT00000021671
lncRNA	Prex2:MSTRG.18522.1	novel_mir17_mature	Parva:ENSRNOT00000021671
lncRNA	Tns1:MSTRG.25483.1	novel_mir17_mature	Parva:ENSRNOT00000021671
circRNA	circRNA1126	novel_mir17_mature	Parva:ENSRNOT00000021671
circRNA	circRNA1244	novel_mir17_mature	Parva:ENSRNOT00000021671
circRNA	circRNA1245	novel_mir17_mature	Parva:ENSRNOT00000021671
circRNA	circRNA2280	novel_mir17_mature	Parva:ENSRNOT00000021671
circRNA	circRNA311	novel_mir17_mature	Parva:ENSRNOT00000021671
circRNA	circRNA3252	novel_mir17_mature	Parva:ENSRNOT00000021671
circRNA	circRNA4846	novel_mir17_mature	Parva:ENSRNOT00000021671
circRNA	circRNA764	novel_mir17_mature	Parva:ENSRNOT00000021671
circRNA	circRNA802	novel_mir17_mature	Parva:ENSRNOT00000021671
lncRNA	.:MSTRG.16869.1	novel_mir17_mature	Prokr1:ENSRNOT00000012913
lncRNA	.:MSTRG.23767.2	novel_mir17_mature	Prokr1:ENSRNOT00000012913
lncRNA	.:MSTRG.7.1	novel_mir17_mature	Prokr1:ENSRNOT00000012913
lncRNA	AC134224.2:MSTRG.2530.3	novel_mir17_mature	Prokr1:ENSRNOT00000012913
lncRNA	Ednrb:MSTRG.9354.2	novel_mir17_mature	Prokr1:ENSRNOT00000012913
lncRNA	Ednrb:MSTRG.9354.3	novel_mir17_mature	Prokr1:ENSRNOT00000012913
lncRNA	Mirlet7c2:MSTRG.22997.2	novel_mir17_mature	Prokr1:ENSRNOT00000012913
lncRNA	Prex2:MSTRG.18522.1	novel_mir17_mature	Prokr1:ENSRNOT00000012913
lncRNA	Tns1:MSTRG.25483.1	novel_mir17_mature	Prokr1:ENSRNOT00000012913
circRNA	circRNA1126	novel_mir17_mature	Prokr1:ENSRNOT00000012913
circRNA	circRNA1244	novel_mir17_mature	Prokr1:ENSRNOT00000012913
circRNA	circRNA1245	novel_mir17_mature	Prokr1:ENSRNOT00000012913
circRNA	circRNA2280	novel_mir17_mature	Prokr1:ENSRNOT00000012913
circRNA	circRNA311	novel_mir17_mature	Prokr1:ENSRNOT00000012913
circRNA	circRNA3252	novel_mir17_mature	Prokr1:ENSRNOT00000012913
circRNA	circRNA4846	novel_mir17_mature	Prokr1:ENSRNOT00000012913
circRNA	circRNA764	novel_mir17_mature	Prokr1:ENSRNOT00000012913
circRNA	circRNA802	novel_mir17_mature	Prokr1:ENSRNOT00000012913
lncRNA	.:MSTRG.16869.1	novel_mir17_mature	RGD1560108:ENSRNOT00000051855
lncRNA	.:MSTRG.23767.2	novel_mir17_mature	RGD1560108:ENSRNOT00000051855
lncRNA	.:MSTRG.7.1	novel_mir17_mature	RGD1560108:ENSRNOT00000051855
lncRNA	AC134224.2:MSTRG.2530.3	novel_mir17_mature	RGD1560108:ENSRNOT00000051855
lncRNA	Ednrb:MSTRG.9354.2	novel_mir17_mature	RGD1560108:ENSRNOT00000051855
lncRNA	Ednrb:MSTRG.9354.3	novel_mir17_mature	RGD1560108:ENSRNOT00000051855
lncRNA	Mirlet7c2:MSTRG.22997.2	novel_mir17_mature	RGD1560108:ENSRNOT00000051855
lncRNA	Prex2:MSTRG.18522.1	novel_mir17_mature	RGD1560108:ENSRNOT00000051855
lncRNA	Tns1:MSTRG.25483.1	novel_mir17_mature	RGD1560108:ENSRNOT00000051855
circRNA	circRNA1126	novel_mir17_mature	RGD1560108:ENSRNOT00000051855
circRNA	circRNA1244	novel_mir17_mature	RGD1560108:ENSRNOT00000051855
circRNA	circRNA1245	novel_mir17_mature	RGD1560108:ENSRNOT00000051855
circRNA	circRNA2280	novel_mir17_mature	RGD1560108:ENSRNOT00000051855
circRNA	circRNA311	novel_mir17_mature	RGD1560108:ENSRNOT00000051855
circRNA	circRNA3252	novel_mir17_mature	RGD1560108:ENSRNOT00000051855
circRNA	circRNA4846	novel_mir17_mature	RGD1560108:ENSRNOT00000051855
circRNA	circRNA764	novel_mir17_mature	RGD1560108:ENSRNOT00000051855
circRNA	circRNA802	novel_mir17_mature	RGD1560108:ENSRNOT00000051855
lncRNA	.:MSTRG.16869.1	novel_mir17_mature	Sdc3:ENSRNOT00000048781
lncRNA	.:MSTRG.23767.2	novel_mir17_mature	Sdc3:ENSRNOT00000048781
lncRNA	.:MSTRG.7.1	novel_mir17_mature	Sdc3:ENSRNOT00000048781
lncRNA	AC134224.2:MSTRG.2530.3	novel_mir17_mature	Sdc3:ENSRNOT00000048781
lncRNA	Ednrb:MSTRG.9354.2	novel_mir17_mature	Sdc3:ENSRNOT00000048781
lncRNA	Ednrb:MSTRG.9354.3	novel_mir17_mature	Sdc3:ENSRNOT00000048781
lncRNA	Mirlet7c2:MSTRG.22997.2	novel_mir17_mature	Sdc3:ENSRNOT00000048781
lncRNA	Prex2:MSTRG.18522.1	novel_mir17_mature	Sdc3:ENSRNOT00000048781
lncRNA	Tns1:MSTRG.25483.1	novel_mir17_mature	Sdc3:ENSRNOT00000048781
circRNA	circRNA1126	novel_mir17_mature	Sdc3:ENSRNOT00000048781
circRNA	circRNA1244	novel_mir17_mature	Sdc3:ENSRNOT00000048781
circRNA	circRNA1245	novel_mir17_mature	Sdc3:ENSRNOT00000048781
circRNA	circRNA2280	novel_mir17_mature	Sdc3:ENSRNOT00000048781
circRNA	circRNA311	novel_mir17_mature	Sdc3:ENSRNOT00000048781
circRNA	circRNA3252	novel_mir17_mature	Sdc3:ENSRNOT00000048781
circRNA	circRNA4846	novel_mir17_mature	Sdc3:ENSRNOT00000048781
circRNA	circRNA764	novel_mir17_mature	Sdc3:ENSRNOT00000048781
circRNA	circRNA802	novel_mir17_mature	Sdc3:ENSRNOT00000048781
lncRNA	.:MSTRG.16869.1	novel_mir17_mature	Sel1l3:ENSRNOT00000006610
lncRNA	.:MSTRG.23767.2	novel_mir17_mature	Sel1l3:ENSRNOT00000006610
lncRNA	.:MSTRG.7.1	novel_mir17_mature	Sel1l3:ENSRNOT00000006610
lncRNA	AC134224.2:MSTRG.2530.3	novel_mir17_mature	Sel1l3:ENSRNOT00000006610
lncRNA	Ednrb:MSTRG.9354.2	novel_mir17_mature	Sel1l3:ENSRNOT00000006610
lncRNA	Ednrb:MSTRG.9354.3	novel_mir17_mature	Sel1l3:ENSRNOT00000006610
lncRNA	Mirlet7c2:MSTRG.22997.2	novel_mir17_mature	Sel1l3:ENSRNOT00000006610
lncRNA	Prex2:MSTRG.18522.1	novel_mir17_mature	Sel1l3:ENSRNOT00000006610
lncRNA	Tns1:MSTRG.25483.1	novel_mir17_mature	Sel1l3:ENSRNOT00000006610
circRNA	circRNA1126	novel_mir17_mature	Sel1l3:ENSRNOT00000006610
circRNA	circRNA1244	novel_mir17_mature	Sel1l3:ENSRNOT00000006610
circRNA	circRNA1245	novel_mir17_mature	Sel1l3:ENSRNOT00000006610
circRNA	circRNA2280	novel_mir17_mature	Sel1l3:ENSRNOT00000006610
circRNA	circRNA311	novel_mir17_mature	Sel1l3:ENSRNOT00000006610
circRNA	circRNA3252	novel_mir17_mature	Sel1l3:ENSRNOT00000006610
circRNA	circRNA4846	novel_mir17_mature	Sel1l3:ENSRNOT00000006610
circRNA	circRNA764	novel_mir17_mature	Sel1l3:ENSRNOT00000006610
circRNA	circRNA802	novel_mir17_mature	Sel1l3:ENSRNOT00000006610
lncRNA	.:MSTRG.16869.1	novel_mir17_mature	Srgap3:ENSRNOT00000009066
lncRNA	.:MSTRG.23767.2	novel_mir17_mature	Srgap3:ENSRNOT00000009066
lncRNA	.:MSTRG.7.1	novel_mir17_mature	Srgap3:ENSRNOT00000009066
lncRNA	AC134224.2:MSTRG.2530.3	novel_mir17_mature	Srgap3:ENSRNOT00000009066
lncRNA	Ednrb:MSTRG.9354.2	novel_mir17_mature	Srgap3:ENSRNOT00000009066
lncRNA	Ednrb:MSTRG.9354.3	novel_mir17_mature	Srgap3:ENSRNOT00000009066
lncRNA	Mirlet7c2:MSTRG.22997.2	novel_mir17_mature	Srgap3:ENSRNOT00000009066
lncRNA	Prex2:MSTRG.18522.1	novel_mir17_mature	Srgap3:ENSRNOT00000009066
lncRNA	Tns1:MSTRG.25483.1	novel_mir17_mature	Srgap3:ENSRNOT00000009066
circRNA	circRNA1126	novel_mir17_mature	Srgap3:ENSRNOT00000009066
circRNA	circRNA1244	novel_mir17_mature	Srgap3:ENSRNOT00000009066
circRNA	circRNA1245	novel_mir17_mature	Srgap3:ENSRNOT00000009066
circRNA	circRNA2280	novel_mir17_mature	Srgap3:ENSRNOT00000009066
circRNA	circRNA311	novel_mir17_mature	Srgap3:ENSRNOT00000009066
circRNA	circRNA3252	novel_mir17_mature	Srgap3:ENSRNOT00000009066
circRNA	circRNA4846	novel_mir17_mature	Srgap3:ENSRNOT00000009066
circRNA	circRNA764	novel_mir17_mature	Srgap3:ENSRNOT00000009066
circRNA	circRNA802	novel_mir17_mature	Srgap3:ENSRNOT00000009066
lncRNA	.:MSTRG.16869.1	novel_mir17_mature	Tmem184a:ENSRNOT00000001718
lncRNA	.:MSTRG.23767.2	novel_mir17_mature	Tmem184a:ENSRNOT00000001718
lncRNA	.:MSTRG.7.1	novel_mir17_mature	Tmem184a:ENSRNOT00000001718
lncRNA	AC134224.2:MSTRG.2530.3	novel_mir17_mature	Tmem184a:ENSRNOT00000001718
lncRNA	Ednrb:MSTRG.9354.2	novel_mir17_mature	Tmem184a:ENSRNOT00000001718
lncRNA	Ednrb:MSTRG.9354.3	novel_mir17_mature	Tmem184a:ENSRNOT00000001718
lncRNA	Mirlet7c2:MSTRG.22997.2	novel_mir17_mature	Tmem184a:ENSRNOT00000001718
lncRNA	Prex2:MSTRG.18522.1	novel_mir17_mature	Tmem184a:ENSRNOT00000001718
lncRNA	Tns1:MSTRG.25483.1	novel_mir17_mature	Tmem184a:ENSRNOT00000001718
circRNA	circRNA1126	novel_mir17_mature	Tmem184a:ENSRNOT00000001718
circRNA	circRNA1244	novel_mir17_mature	Tmem184a:ENSRNOT00000001718
circRNA	circRNA1245	novel_mir17_mature	Tmem184a:ENSRNOT00000001718
circRNA	circRNA2280	novel_mir17_mature	Tmem184a:ENSRNOT00000001718
circRNA	circRNA311	novel_mir17_mature	Tmem184a:ENSRNOT00000001718
circRNA	circRNA3252	novel_mir17_mature	Tmem184a:ENSRNOT00000001718
circRNA	circRNA4846	novel_mir17_mature	Tmem184a:ENSRNOT00000001718
circRNA	circRNA764	novel_mir17_mature	Tmem184a:ENSRNOT00000001718
circRNA	circRNA802	novel_mir17_mature	Tmem184a:ENSRNOT00000001718
lncRNA	.:MSTRG.16869.1	novel_mir17_mature	Tmem229b:ENSRNOT00000014132
lncRNA	.:MSTRG.23767.2	novel_mir17_mature	Tmem229b:ENSRNOT00000014132
lncRNA	.:MSTRG.7.1	novel_mir17_mature	Tmem229b:ENSRNOT00000014132
lncRNA	AC134224.2:MSTRG.2530.3	novel_mir17_mature	Tmem229b:ENSRNOT00000014132
lncRNA	Ednrb:MSTRG.9354.2	novel_mir17_mature	Tmem229b:ENSRNOT00000014132
lncRNA	Ednrb:MSTRG.9354.3	novel_mir17_mature	Tmem229b:ENSRNOT00000014132
lncRNA	Mirlet7c2:MSTRG.22997.2	novel_mir17_mature	Tmem229b:ENSRNOT00000014132
lncRNA	Prex2:MSTRG.18522.1	novel_mir17_mature	Tmem229b:ENSRNOT00000014132
lncRNA	Tns1:MSTRG.25483.1	novel_mir17_mature	Tmem229b:ENSRNOT00000014132
circRNA	circRNA1126	novel_mir17_mature	Tmem229b:ENSRNOT00000014132
circRNA	circRNA1244	novel_mir17_mature	Tmem229b:ENSRNOT00000014132
circRNA	circRNA1245	novel_mir17_mature	Tmem229b:ENSRNOT00000014132
circRNA	circRNA2280	novel_mir17_mature	Tmem229b:ENSRNOT00000014132
circRNA	circRNA311	novel_mir17_mature	Tmem229b:ENSRNOT00000014132
circRNA	circRNA3252	novel_mir17_mature	Tmem229b:ENSRNOT00000014132
circRNA	circRNA4846	novel_mir17_mature	Tmem229b:ENSRNOT00000014132
circRNA	circRNA764	novel_mir17_mature	Tmem229b:ENSRNOT00000014132
circRNA	circRNA802	novel_mir17_mature	Tmem229b:ENSRNOT00000014132
lncRNA	.:MSTRG.23303.1	novel_mir19_mature	Afmid:ENSRNOT00000073809
lncRNA	.:MSTRG.24309.1	novel_mir19_mature	Afmid:ENSRNOT00000073809
lncRNA	AC099449.1:MSTRG.2399.76	novel_mir19_mature	Afmid:ENSRNOT00000073809
lncRNA	AC099449.1:MSTRG.2399.77	novel_mir19_mature	Afmid:ENSRNOT00000073809
lncRNA	.:MSTRG.23303.1	novel_mir19_mature	Maob:ENSRNOT00000044009
lncRNA	.:MSTRG.24309.1	novel_mir19_mature	Maob:ENSRNOT00000044009
lncRNA	AC099449.1:MSTRG.2399.76	novel_mir19_mature	Maob:ENSRNOT00000044009
lncRNA	AC099449.1:MSTRG.2399.77	novel_mir19_mature	Maob:ENSRNOT00000044009
lncRNA	.:MSTRG.23303.1	novel_mir19_mature	Zfand2a:ENSRNOT00000047634
lncRNA	.:MSTRG.24309.1	novel_mir19_mature	Zfand2a:ENSRNOT00000047634
lncRNA	AC099449.1:MSTRG.2399.76	novel_mir19_mature	Zfand2a:ENSRNOT00000047634
lncRNA	AC099449.1:MSTRG.2399.77	novel_mir19_mature	Zfand2a:ENSRNOT00000047634
lncRNA	Riok3:MSTRG.11130.1	novel_mir1_mature	Mcam:ENSRNOT00000010463
lncRNA	Riok3:MSTRG.11130.1	novel_mir1_mature	Mcam:ENSRNOT00000090780
lncRNA	Riok3:MSTRG.11130.1	novel_mir1_mature	Plekha2:ENSRNOT00000022097
lncRNA	Riok3:MSTRG.11130.1	novel_mir1_mature	Sel1l3:ENSRNOT00000006610
lncRNA	.:MSTRG.10373.1	novel_mir20_mature	AABR07002870.2:ENSRNOT00000089385
lncRNA	.:MSTRG.1627.1	novel_mir20_mature	AABR07002870.2:ENSRNOT00000089385
lncRNA	.:MSTRG.17608.1	novel_mir20_mature	AABR07002870.2:ENSRNOT00000089385
lncRNA	.:MSTRG.21578.1	novel_mir20_mature	AABR07002870.2:ENSRNOT00000089385
lncRNA	.:MSTRG.5764.3	novel_mir20_mature	AABR07002870.2:ENSRNOT00000089385
lncRNA	Stk38l:MSTRG.18425.1	novel_mir20_mature	AABR07002870.2:ENSRNOT00000089385
circRNA	circRNA1817	novel_mir20_mature	AABR07002870.2:ENSRNOT00000089385
circRNA	circRNA1818	novel_mir20_mature	AABR07002870.2:ENSRNOT00000089385
circRNA	circRNA3439	novel_mir20_mature	AABR07002870.2:ENSRNOT00000089385
circRNA	circRNA3511	novel_mir20_mature	AABR07002870.2:ENSRNOT00000089385
circRNA	circRNA4036	novel_mir20_mature	AABR07002870.2:ENSRNOT00000089385
circRNA	circRNA4484	novel_mir20_mature	AABR07002870.2:ENSRNOT00000089385
lncRNA	.:MSTRG.10373.1	novel_mir20_mature	Csrp1:ENSRNOT00000011991
lncRNA	.:MSTRG.1627.1	novel_mir20_mature	Csrp1:ENSRNOT00000011991
lncRNA	.:MSTRG.17608.1	novel_mir20_mature	Csrp1:ENSRNOT00000011991
lncRNA	.:MSTRG.21578.1	novel_mir20_mature	Csrp1:ENSRNOT00000011991
lncRNA	.:MSTRG.5764.3	novel_mir20_mature	Csrp1:ENSRNOT00000011991
lncRNA	Stk38l:MSTRG.18425.1	novel_mir20_mature	Csrp1:ENSRNOT00000011991
circRNA	circRNA1817	novel_mir20_mature	Csrp1:ENSRNOT00000011991
circRNA	circRNA1818	novel_mir20_mature	Csrp1:ENSRNOT00000011991
circRNA	circRNA3439	novel_mir20_mature	Csrp1:ENSRNOT00000011991
circRNA	circRNA3511	novel_mir20_mature	Csrp1:ENSRNOT00000011991
circRNA	circRNA4036	novel_mir20_mature	Csrp1:ENSRNOT00000011991
circRNA	circRNA4484	novel_mir20_mature	Csrp1:ENSRNOT00000011991
lncRNA	.:MSTRG.10373.1	novel_mir20_mature	Cyb5r3:ENSRNOT00000064700
lncRNA	.:MSTRG.1627.1	novel_mir20_mature	Cyb5r3:ENSRNOT00000064700
lncRNA	.:MSTRG.17608.1	novel_mir20_mature	Cyb5r3:ENSRNOT00000064700
lncRNA	.:MSTRG.21578.1	novel_mir20_mature	Cyb5r3:ENSRNOT00000064700
lncRNA	.:MSTRG.5764.3	novel_mir20_mature	Cyb5r3:ENSRNOT00000064700
lncRNA	Stk38l:MSTRG.18425.1	novel_mir20_mature	Cyb5r3:ENSRNOT00000064700
circRNA	circRNA1817	novel_mir20_mature	Cyb5r3:ENSRNOT00000064700
circRNA	circRNA1818	novel_mir20_mature	Cyb5r3:ENSRNOT00000064700
circRNA	circRNA3439	novel_mir20_mature	Cyb5r3:ENSRNOT00000064700
circRNA	circRNA3511	novel_mir20_mature	Cyb5r3:ENSRNOT00000064700
circRNA	circRNA4036	novel_mir20_mature	Cyb5r3:ENSRNOT00000064700
circRNA	circRNA4484	novel_mir20_mature	Cyb5r3:ENSRNOT00000064700
lncRNA	.:MSTRG.10373.1	novel_mir20_mature	Cyp11b3:ENSRNOT00000041774
lncRNA	.:MSTRG.1627.1	novel_mir20_mature	Cyp11b3:ENSRNOT00000041774
lncRNA	.:MSTRG.17608.1	novel_mir20_mature	Cyp11b3:ENSRNOT00000041774
lncRNA	.:MSTRG.21578.1	novel_mir20_mature	Cyp11b3:ENSRNOT00000041774
lncRNA	.:MSTRG.5764.3	novel_mir20_mature	Cyp11b3:ENSRNOT00000041774
lncRNA	Stk38l:MSTRG.18425.1	novel_mir20_mature	Cyp11b3:ENSRNOT00000041774
circRNA	circRNA1817	novel_mir20_mature	Cyp11b3:ENSRNOT00000041774
circRNA	circRNA1818	novel_mir20_mature	Cyp11b3:ENSRNOT00000041774
circRNA	circRNA3439	novel_mir20_mature	Cyp11b3:ENSRNOT00000041774
circRNA	circRNA3511	novel_mir20_mature	Cyp11b3:ENSRNOT00000041774
circRNA	circRNA4036	novel_mir20_mature	Cyp11b3:ENSRNOT00000041774
circRNA	circRNA4484	novel_mir20_mature	Cyp11b3:ENSRNOT00000041774
lncRNA	.:MSTRG.10373.1	novel_mir20_mature	Defb52:ENSRNOT00000043486
lncRNA	.:MSTRG.1627.1	novel_mir20_mature	Defb52:ENSRNOT00000043486
lncRNA	.:MSTRG.17608.1	novel_mir20_mature	Defb52:ENSRNOT00000043486
lncRNA	.:MSTRG.21578.1	novel_mir20_mature	Defb52:ENSRNOT00000043486
lncRNA	.:MSTRG.5764.3	novel_mir20_mature	Defb52:ENSRNOT00000043486
lncRNA	Stk38l:MSTRG.18425.1	novel_mir20_mature	Defb52:ENSRNOT00000043486
circRNA	circRNA1817	novel_mir20_mature	Defb52:ENSRNOT00000043486
circRNA	circRNA1818	novel_mir20_mature	Defb52:ENSRNOT00000043486
circRNA	circRNA3439	novel_mir20_mature	Defb52:ENSRNOT00000043486
circRNA	circRNA3511	novel_mir20_mature	Defb52:ENSRNOT00000043486
circRNA	circRNA4036	novel_mir20_mature	Defb52:ENSRNOT00000043486
circRNA	circRNA4484	novel_mir20_mature	Defb52:ENSRNOT00000043486
lncRNA	.:MSTRG.10373.1	novel_mir20_mature	Dnajc6:ENSRNOT00000086259
lncRNA	.:MSTRG.1627.1	novel_mir20_mature	Dnajc6:ENSRNOT00000086259
lncRNA	.:MSTRG.17608.1	novel_mir20_mature	Dnajc6:ENSRNOT00000086259
lncRNA	.:MSTRG.21578.1	novel_mir20_mature	Dnajc6:ENSRNOT00000086259
lncRNA	.:MSTRG.5764.3	novel_mir20_mature	Dnajc6:ENSRNOT00000086259
lncRNA	Stk38l:MSTRG.18425.1	novel_mir20_mature	Dnajc6:ENSRNOT00000086259
circRNA	circRNA1817	novel_mir20_mature	Dnajc6:ENSRNOT00000086259
circRNA	circRNA1818	novel_mir20_mature	Dnajc6:ENSRNOT00000086259
circRNA	circRNA3439	novel_mir20_mature	Dnajc6:ENSRNOT00000086259
circRNA	circRNA3511	novel_mir20_mature	Dnajc6:ENSRNOT00000086259
circRNA	circRNA4036	novel_mir20_mature	Dnajc6:ENSRNOT00000086259
circRNA	circRNA4484	novel_mir20_mature	Dnajc6:ENSRNOT00000086259
lncRNA	.:MSTRG.10373.1	novel_mir20_mature	Fam198b:ENSRNOT00000088686
lncRNA	.:MSTRG.1627.1	novel_mir20_mature	Fam198b:ENSRNOT00000088686
lncRNA	.:MSTRG.17608.1	novel_mir20_mature	Fam198b:ENSRNOT00000088686
lncRNA	.:MSTRG.21578.1	novel_mir20_mature	Fam198b:ENSRNOT00000088686
lncRNA	.:MSTRG.5764.3	novel_mir20_mature	Fam198b:ENSRNOT00000088686
lncRNA	Stk38l:MSTRG.18425.1	novel_mir20_mature	Fam198b:ENSRNOT00000088686
circRNA	circRNA1817	novel_mir20_mature	Fam198b:ENSRNOT00000088686
circRNA	circRNA1818	novel_mir20_mature	Fam198b:ENSRNOT00000088686
circRNA	circRNA3439	novel_mir20_mature	Fam198b:ENSRNOT00000088686
circRNA	circRNA3511	novel_mir20_mature	Fam198b:ENSRNOT00000088686
circRNA	circRNA4036	novel_mir20_mature	Fam198b:ENSRNOT00000088686
circRNA	circRNA4484	novel_mir20_mature	Fam198b:ENSRNOT00000088686
lncRNA	.:MSTRG.10373.1	novel_mir20_mature	Galnt3:ENSRNOT00000007615
lncRNA	.:MSTRG.1627.1	novel_mir20_mature	Galnt3:ENSRNOT00000007615
lncRNA	.:MSTRG.17608.1	novel_mir20_mature	Galnt3:ENSRNOT00000007615
lncRNA	.:MSTRG.21578.1	novel_mir20_mature	Galnt3:ENSRNOT00000007615
lncRNA	.:MSTRG.5764.3	novel_mir20_mature	Galnt3:ENSRNOT00000007615
lncRNA	Stk38l:MSTRG.18425.1	novel_mir20_mature	Galnt3:ENSRNOT00000007615
circRNA	circRNA1817	novel_mir20_mature	Galnt3:ENSRNOT00000007615
circRNA	circRNA1818	novel_mir20_mature	Galnt3:ENSRNOT00000007615
circRNA	circRNA3439	novel_mir20_mature	Galnt3:ENSRNOT00000007615
circRNA	circRNA3511	novel_mir20_mature	Galnt3:ENSRNOT00000007615
circRNA	circRNA4036	novel_mir20_mature	Galnt3:ENSRNOT00000007615
circRNA	circRNA4484	novel_mir20_mature	Galnt3:ENSRNOT00000007615
lncRNA	.:MSTRG.10373.1	novel_mir20_mature	Hap1:ENSRNOT00000020603
lncRNA	.:MSTRG.1627.1	novel_mir20_mature	Hap1:ENSRNOT00000020603
lncRNA	.:MSTRG.17608.1	novel_mir20_mature	Hap1:ENSRNOT00000020603
lncRNA	.:MSTRG.21578.1	novel_mir20_mature	Hap1:ENSRNOT00000020603
lncRNA	.:MSTRG.5764.3	novel_mir20_mature	Hap1:ENSRNOT00000020603
lncRNA	Stk38l:MSTRG.18425.1	novel_mir20_mature	Hap1:ENSRNOT00000020603
circRNA	circRNA1817	novel_mir20_mature	Hap1:ENSRNOT00000020603
circRNA	circRNA1818	novel_mir20_mature	Hap1:ENSRNOT00000020603
circRNA	circRNA3439	novel_mir20_mature	Hap1:ENSRNOT00000020603
circRNA	circRNA3511	novel_mir20_mature	Hap1:ENSRNOT00000020603
circRNA	circRNA4036	novel_mir20_mature	Hap1:ENSRNOT00000020603
circRNA	circRNA4484	novel_mir20_mature	Hap1:ENSRNOT00000020603
lncRNA	.:MSTRG.10373.1	novel_mir20_mature	Hap1:ENSRNOT00000090702
lncRNA	.:MSTRG.1627.1	novel_mir20_mature	Hap1:ENSRNOT00000090702
lncRNA	.:MSTRG.17608.1	novel_mir20_mature	Hap1:ENSRNOT00000090702
lncRNA	.:MSTRG.21578.1	novel_mir20_mature	Hap1:ENSRNOT00000090702
lncRNA	.:MSTRG.5764.3	novel_mir20_mature	Hap1:ENSRNOT00000090702
lncRNA	Stk38l:MSTRG.18425.1	novel_mir20_mature	Hap1:ENSRNOT00000090702
circRNA	circRNA1817	novel_mir20_mature	Hap1:ENSRNOT00000090702
circRNA	circRNA1818	novel_mir20_mature	Hap1:ENSRNOT00000090702
circRNA	circRNA3439	novel_mir20_mature	Hap1:ENSRNOT00000090702
circRNA	circRNA3511	novel_mir20_mature	Hap1:ENSRNOT00000090702
circRNA	circRNA4036	novel_mir20_mature	Hap1:ENSRNOT00000090702
circRNA	circRNA4484	novel_mir20_mature	Hap1:ENSRNOT00000090702
lncRNA	.:MSTRG.10373.1	novel_mir20_mature	Idi1:ENSRNOT00000022389
lncRNA	.:MSTRG.1627.1	novel_mir20_mature	Idi1:ENSRNOT00000022389
lncRNA	.:MSTRG.17608.1	novel_mir20_mature	Idi1:ENSRNOT00000022389
lncRNA	.:MSTRG.21578.1	novel_mir20_mature	Idi1:ENSRNOT00000022389
lncRNA	.:MSTRG.5764.3	novel_mir20_mature	Idi1:ENSRNOT00000022389
lncRNA	Stk38l:MSTRG.18425.1	novel_mir20_mature	Idi1:ENSRNOT00000022389
circRNA	circRNA1817	novel_mir20_mature	Idi1:ENSRNOT00000022389
circRNA	circRNA1818	novel_mir20_mature	Idi1:ENSRNOT00000022389
circRNA	circRNA3439	novel_mir20_mature	Idi1:ENSRNOT00000022389
circRNA	circRNA3511	novel_mir20_mature	Idi1:ENSRNOT00000022389
circRNA	circRNA4036	novel_mir20_mature	Idi1:ENSRNOT00000022389
circRNA	circRNA4484	novel_mir20_mature	Idi1:ENSRNOT00000022389
lncRNA	.:MSTRG.10373.1	novel_mir20_mature	Itga7:ENSRNOT00000030453
lncRNA	.:MSTRG.1627.1	novel_mir20_mature	Itga7:ENSRNOT00000030453
lncRNA	.:MSTRG.17608.1	novel_mir20_mature	Itga7:ENSRNOT00000030453
lncRNA	.:MSTRG.21578.1	novel_mir20_mature	Itga7:ENSRNOT00000030453
lncRNA	.:MSTRG.5764.3	novel_mir20_mature	Itga7:ENSRNOT00000030453
lncRNA	Stk38l:MSTRG.18425.1	novel_mir20_mature	Itga7:ENSRNOT00000030453
circRNA	circRNA1817	novel_mir20_mature	Itga7:ENSRNOT00000030453
circRNA	circRNA1818	novel_mir20_mature	Itga7:ENSRNOT00000030453
circRNA	circRNA3439	novel_mir20_mature	Itga7:ENSRNOT00000030453
circRNA	circRNA3511	novel_mir20_mature	Itga7:ENSRNOT00000030453
circRNA	circRNA4036	novel_mir20_mature	Itga7:ENSRNOT00000030453
circRNA	circRNA4484	novel_mir20_mature	Itga7:ENSRNOT00000030453
lncRNA	.:MSTRG.10373.1	novel_mir20_mature	Krt19:ENSRNOT00000019133
lncRNA	.:MSTRG.1627.1	novel_mir20_mature	Krt19:ENSRNOT00000019133
lncRNA	.:MSTRG.17608.1	novel_mir20_mature	Krt19:ENSRNOT00000019133
lncRNA	.:MSTRG.21578.1	novel_mir20_mature	Krt19:ENSRNOT00000019133
lncRNA	.:MSTRG.5764.3	novel_mir20_mature	Krt19:ENSRNOT00000019133
lncRNA	Stk38l:MSTRG.18425.1	novel_mir20_mature	Krt19:ENSRNOT00000019133
circRNA	circRNA1817	novel_mir20_mature	Krt19:ENSRNOT00000019133
circRNA	circRNA1818	novel_mir20_mature	Krt19:ENSRNOT00000019133
circRNA	circRNA3439	novel_mir20_mature	Krt19:ENSRNOT00000019133
circRNA	circRNA3511	novel_mir20_mature	Krt19:ENSRNOT00000019133
circRNA	circRNA4036	novel_mir20_mature	Krt19:ENSRNOT00000019133
circRNA	circRNA4484	novel_mir20_mature	Krt19:ENSRNOT00000019133
lncRNA	.:MSTRG.10373.1	novel_mir20_mature	Lox:ENSRNOT00000074226
lncRNA	.:MSTRG.1627.1	novel_mir20_mature	Lox:ENSRNOT00000074226
lncRNA	.:MSTRG.17608.1	novel_mir20_mature	Lox:ENSRNOT00000074226
lncRNA	.:MSTRG.21578.1	novel_mir20_mature	Lox:ENSRNOT00000074226
lncRNA	.:MSTRG.5764.3	novel_mir20_mature	Lox:ENSRNOT00000074226
lncRNA	Stk38l:MSTRG.18425.1	novel_mir20_mature	Lox:ENSRNOT00000074226
circRNA	circRNA1817	novel_mir20_mature	Lox:ENSRNOT00000074226
circRNA	circRNA1818	novel_mir20_mature	Lox:ENSRNOT00000074226
circRNA	circRNA3439	novel_mir20_mature	Lox:ENSRNOT00000074226
circRNA	circRNA3511	novel_mir20_mature	Lox:ENSRNOT00000074226
circRNA	circRNA4036	novel_mir20_mature	Lox:ENSRNOT00000074226
circRNA	circRNA4484	novel_mir20_mature	Lox:ENSRNOT00000074226
lncRNA	.:MSTRG.10373.1	novel_mir20_mature	Lrp8:ENSRNOT00000017575
lncRNA	.:MSTRG.1627.1	novel_mir20_mature	Lrp8:ENSRNOT00000017575
lncRNA	.:MSTRG.17608.1	novel_mir20_mature	Lrp8:ENSRNOT00000017575
lncRNA	.:MSTRG.21578.1	novel_mir20_mature	Lrp8:ENSRNOT00000017575
lncRNA	.:MSTRG.5764.3	novel_mir20_mature	Lrp8:ENSRNOT00000017575
lncRNA	Stk38l:MSTRG.18425.1	novel_mir20_mature	Lrp8:ENSRNOT00000017575
circRNA	circRNA1817	novel_mir20_mature	Lrp8:ENSRNOT00000017575
circRNA	circRNA1818	novel_mir20_mature	Lrp8:ENSRNOT00000017575
circRNA	circRNA3439	novel_mir20_mature	Lrp8:ENSRNOT00000017575
circRNA	circRNA3511	novel_mir20_mature	Lrp8:ENSRNOT00000017575
circRNA	circRNA4036	novel_mir20_mature	Lrp8:ENSRNOT00000017575
circRNA	circRNA4484	novel_mir20_mature	Lrp8:ENSRNOT00000017575
lncRNA	.:MSTRG.10373.1	novel_mir20_mature	Lsm10:ENSRNOT00000035637
lncRNA	.:MSTRG.1627.1	novel_mir20_mature	Lsm10:ENSRNOT00000035637
lncRNA	.:MSTRG.17608.1	novel_mir20_mature	Lsm10:ENSRNOT00000035637
lncRNA	.:MSTRG.21578.1	novel_mir20_mature	Lsm10:ENSRNOT00000035637
lncRNA	.:MSTRG.5764.3	novel_mir20_mature	Lsm10:ENSRNOT00000035637
lncRNA	Stk38l:MSTRG.18425.1	novel_mir20_mature	Lsm10:ENSRNOT00000035637
circRNA	circRNA1817	novel_mir20_mature	Lsm10:ENSRNOT00000035637
circRNA	circRNA1818	novel_mir20_mature	Lsm10:ENSRNOT00000035637
circRNA	circRNA3439	novel_mir20_mature	Lsm10:ENSRNOT00000035637
circRNA	circRNA3511	novel_mir20_mature	Lsm10:ENSRNOT00000035637
circRNA	circRNA4036	novel_mir20_mature	Lsm10:ENSRNOT00000035637
circRNA	circRNA4484	novel_mir20_mature	Lsm10:ENSRNOT00000035637
lncRNA	.:MSTRG.10373.1	novel_mir20_mature	Manf:ENSRNOT00000019107
lncRNA	.:MSTRG.1627.1	novel_mir20_mature	Manf:ENSRNOT00000019107
lncRNA	.:MSTRG.17608.1	novel_mir20_mature	Manf:ENSRNOT00000019107
lncRNA	.:MSTRG.21578.1	novel_mir20_mature	Manf:ENSRNOT00000019107
lncRNA	.:MSTRG.5764.3	novel_mir20_mature	Manf:ENSRNOT00000019107
lncRNA	Stk38l:MSTRG.18425.1	novel_mir20_mature	Manf:ENSRNOT00000019107
circRNA	circRNA1817	novel_mir20_mature	Manf:ENSRNOT00000019107
circRNA	circRNA1818	novel_mir20_mature	Manf:ENSRNOT00000019107
circRNA	circRNA3439	novel_mir20_mature	Manf:ENSRNOT00000019107
circRNA	circRNA3511	novel_mir20_mature	Manf:ENSRNOT00000019107
circRNA	circRNA4036	novel_mir20_mature	Manf:ENSRNOT00000019107
circRNA	circRNA4484	novel_mir20_mature	Manf:ENSRNOT00000019107
lncRNA	.:MSTRG.10373.1	novel_mir20_mature	P2rx3:ENSRNOT00000033427
lncRNA	.:MSTRG.1627.1	novel_mir20_mature	P2rx3:ENSRNOT00000033427
lncRNA	.:MSTRG.17608.1	novel_mir20_mature	P2rx3:ENSRNOT00000033427
lncRNA	.:MSTRG.21578.1	novel_mir20_mature	P2rx3:ENSRNOT00000033427
lncRNA	.:MSTRG.5764.3	novel_mir20_mature	P2rx3:ENSRNOT00000033427
lncRNA	Stk38l:MSTRG.18425.1	novel_mir20_mature	P2rx3:ENSRNOT00000033427
circRNA	circRNA1817	novel_mir20_mature	P2rx3:ENSRNOT00000033427
circRNA	circRNA1818	novel_mir20_mature	P2rx3:ENSRNOT00000033427
circRNA	circRNA3439	novel_mir20_mature	P2rx3:ENSRNOT00000033427
circRNA	circRNA3511	novel_mir20_mature	P2rx3:ENSRNOT00000033427
circRNA	circRNA4036	novel_mir20_mature	P2rx3:ENSRNOT00000033427
circRNA	circRNA4484	novel_mir20_mature	P2rx3:ENSRNOT00000033427
lncRNA	.:MSTRG.10373.1	novel_mir20_mature	Parva:ENSRNOT00000021671
lncRNA	.:MSTRG.1627.1	novel_mir20_mature	Parva:ENSRNOT00000021671
lncRNA	.:MSTRG.17608.1	novel_mir20_mature	Parva:ENSRNOT00000021671
lncRNA	.:MSTRG.21578.1	novel_mir20_mature	Parva:ENSRNOT00000021671
lncRNA	.:MSTRG.5764.3	novel_mir20_mature	Parva:ENSRNOT00000021671
lncRNA	Stk38l:MSTRG.18425.1	novel_mir20_mature	Parva:ENSRNOT00000021671
circRNA	circRNA1817	novel_mir20_mature	Parva:ENSRNOT00000021671
circRNA	circRNA1818	novel_mir20_mature	Parva:ENSRNOT00000021671
circRNA	circRNA3439	novel_mir20_mature	Parva:ENSRNOT00000021671
circRNA	circRNA3511	novel_mir20_mature	Parva:ENSRNOT00000021671
circRNA	circRNA4036	novel_mir20_mature	Parva:ENSRNOT00000021671
circRNA	circRNA4484	novel_mir20_mature	Parva:ENSRNOT00000021671
lncRNA	.:MSTRG.10373.1	novel_mir20_mature	Pcyox1:ENSRNOT00000022532
lncRNA	.:MSTRG.1627.1	novel_mir20_mature	Pcyox1:ENSRNOT00000022532
lncRNA	.:MSTRG.17608.1	novel_mir20_mature	Pcyox1:ENSRNOT00000022532
lncRNA	.:MSTRG.21578.1	novel_mir20_mature	Pcyox1:ENSRNOT00000022532
lncRNA	.:MSTRG.5764.3	novel_mir20_mature	Pcyox1:ENSRNOT00000022532
lncRNA	Stk38l:MSTRG.18425.1	novel_mir20_mature	Pcyox1:ENSRNOT00000022532
circRNA	circRNA1817	novel_mir20_mature	Pcyox1:ENSRNOT00000022532
circRNA	circRNA1818	novel_mir20_mature	Pcyox1:ENSRNOT00000022532
circRNA	circRNA3439	novel_mir20_mature	Pcyox1:ENSRNOT00000022532
circRNA	circRNA3511	novel_mir20_mature	Pcyox1:ENSRNOT00000022532
circRNA	circRNA4036	novel_mir20_mature	Pcyox1:ENSRNOT00000022532
circRNA	circRNA4484	novel_mir20_mature	Pcyox1:ENSRNOT00000022532
lncRNA	.:MSTRG.10373.1	novel_mir20_mature	Prkcq:ENSRNOT00000025901
lncRNA	.:MSTRG.1627.1	novel_mir20_mature	Prkcq:ENSRNOT00000025901
lncRNA	.:MSTRG.17608.1	novel_mir20_mature	Prkcq:ENSRNOT00000025901
lncRNA	.:MSTRG.21578.1	novel_mir20_mature	Prkcq:ENSRNOT00000025901
lncRNA	.:MSTRG.5764.3	novel_mir20_mature	Prkcq:ENSRNOT00000025901
lncRNA	Stk38l:MSTRG.18425.1	novel_mir20_mature	Prkcq:ENSRNOT00000025901
circRNA	circRNA1817	novel_mir20_mature	Prkcq:ENSRNOT00000025901
circRNA	circRNA1818	novel_mir20_mature	Prkcq:ENSRNOT00000025901
circRNA	circRNA3439	novel_mir20_mature	Prkcq:ENSRNOT00000025901
circRNA	circRNA3511	novel_mir20_mature	Prkcq:ENSRNOT00000025901
circRNA	circRNA4036	novel_mir20_mature	Prkcq:ENSRNOT00000025901
circRNA	circRNA4484	novel_mir20_mature	Prkcq:ENSRNOT00000025901
lncRNA	.:MSTRG.10373.1	novel_mir20_mature	RGD1305645:ENSRNOT00000036990
lncRNA	.:MSTRG.1627.1	novel_mir20_mature	RGD1305645:ENSRNOT00000036990
lncRNA	.:MSTRG.17608.1	novel_mir20_mature	RGD1305645:ENSRNOT00000036990
lncRNA	.:MSTRG.21578.1	novel_mir20_mature	RGD1305645:ENSRNOT00000036990
lncRNA	.:MSTRG.5764.3	novel_mir20_mature	RGD1305645:ENSRNOT00000036990
lncRNA	Stk38l:MSTRG.18425.1	novel_mir20_mature	RGD1305645:ENSRNOT00000036990
circRNA	circRNA1817	novel_mir20_mature	RGD1305645:ENSRNOT00000036990
circRNA	circRNA1818	novel_mir20_mature	RGD1305645:ENSRNOT00000036990
circRNA	circRNA3439	novel_mir20_mature	RGD1305645:ENSRNOT00000036990
circRNA	circRNA3511	novel_mir20_mature	RGD1305645:ENSRNOT00000036990
circRNA	circRNA4036	novel_mir20_mature	RGD1305645:ENSRNOT00000036990
circRNA	circRNA4484	novel_mir20_mature	RGD1305645:ENSRNOT00000036990
lncRNA	.:MSTRG.10373.1	novel_mir20_mature	RGD1310587:ENSRNOT00000003177
lncRNA	.:MSTRG.1627.1	novel_mir20_mature	RGD1310587:ENSRNOT00000003177
lncRNA	.:MSTRG.17608.1	novel_mir20_mature	RGD1310587:ENSRNOT00000003177
lncRNA	.:MSTRG.21578.1	novel_mir20_mature	RGD1310587:ENSRNOT00000003177
lncRNA	.:MSTRG.5764.3	novel_mir20_mature	RGD1310587:ENSRNOT00000003177
lncRNA	Stk38l:MSTRG.18425.1	novel_mir20_mature	RGD1310587:ENSRNOT00000003177
circRNA	circRNA1817	novel_mir20_mature	RGD1310587:ENSRNOT00000003177
circRNA	circRNA1818	novel_mir20_mature	RGD1310587:ENSRNOT00000003177
circRNA	circRNA3439	novel_mir20_mature	RGD1310587:ENSRNOT00000003177
circRNA	circRNA3511	novel_mir20_mature	RGD1310587:ENSRNOT00000003177
circRNA	circRNA4036	novel_mir20_mature	RGD1310587:ENSRNOT00000003177
circRNA	circRNA4484	novel_mir20_mature	RGD1310587:ENSRNOT00000003177
lncRNA	.:MSTRG.10373.1	novel_mir20_mature	Rab33a:ENSRNOT00000008868
lncRNA	.:MSTRG.1627.1	novel_mir20_mature	Rab33a:ENSRNOT00000008868
lncRNA	.:MSTRG.17608.1	novel_mir20_mature	Rab33a:ENSRNOT00000008868
lncRNA	.:MSTRG.21578.1	novel_mir20_mature	Rab33a:ENSRNOT00000008868
lncRNA	.:MSTRG.5764.3	novel_mir20_mature	Rab33a:ENSRNOT00000008868
lncRNA	Stk38l:MSTRG.18425.1	novel_mir20_mature	Rab33a:ENSRNOT00000008868
circRNA	circRNA1817	novel_mir20_mature	Rab33a:ENSRNOT00000008868
circRNA	circRNA1818	novel_mir20_mature	Rab33a:ENSRNOT00000008868
circRNA	circRNA3439	novel_mir20_mature	Rab33a:ENSRNOT00000008868
circRNA	circRNA3511	novel_mir20_mature	Rab33a:ENSRNOT00000008868
circRNA	circRNA4036	novel_mir20_mature	Rab33a:ENSRNOT00000008868
circRNA	circRNA4484	novel_mir20_mature	Rab33a:ENSRNOT00000008868
lncRNA	.:MSTRG.10373.1	novel_mir20_mature	Sectm1a:ENSRNOT00000054931
lncRNA	.:MSTRG.1627.1	novel_mir20_mature	Sectm1a:ENSRNOT00000054931
lncRNA	.:MSTRG.17608.1	novel_mir20_mature	Sectm1a:ENSRNOT00000054931
lncRNA	.:MSTRG.21578.1	novel_mir20_mature	Sectm1a:ENSRNOT00000054931
lncRNA	.:MSTRG.5764.3	novel_mir20_mature	Sectm1a:ENSRNOT00000054931
lncRNA	Stk38l:MSTRG.18425.1	novel_mir20_mature	Sectm1a:ENSRNOT00000054931
circRNA	circRNA1817	novel_mir20_mature	Sectm1a:ENSRNOT00000054931
circRNA	circRNA1818	novel_mir20_mature	Sectm1a:ENSRNOT00000054931
circRNA	circRNA3439	novel_mir20_mature	Sectm1a:ENSRNOT00000054931
circRNA	circRNA3511	novel_mir20_mature	Sectm1a:ENSRNOT00000054931
circRNA	circRNA4036	novel_mir20_mature	Sectm1a:ENSRNOT00000054931
circRNA	circRNA4484	novel_mir20_mature	Sectm1a:ENSRNOT00000054931
lncRNA	.:MSTRG.10373.1	novel_mir20_mature	Slc16a5:ENSRNOT00000032016
lncRNA	.:MSTRG.1627.1	novel_mir20_mature	Slc16a5:ENSRNOT00000032016
lncRNA	.:MSTRG.17608.1	novel_mir20_mature	Slc16a5:ENSRNOT00000032016
lncRNA	.:MSTRG.21578.1	novel_mir20_mature	Slc16a5:ENSRNOT00000032016
lncRNA	.:MSTRG.5764.3	novel_mir20_mature	Slc16a5:ENSRNOT00000032016
lncRNA	Stk38l:MSTRG.18425.1	novel_mir20_mature	Slc16a5:ENSRNOT00000032016
circRNA	circRNA1817	novel_mir20_mature	Slc16a5:ENSRNOT00000032016
circRNA	circRNA1818	novel_mir20_mature	Slc16a5:ENSRNOT00000032016
circRNA	circRNA3439	novel_mir20_mature	Slc16a5:ENSRNOT00000032016
circRNA	circRNA3511	novel_mir20_mature	Slc16a5:ENSRNOT00000032016
circRNA	circRNA4036	novel_mir20_mature	Slc16a5:ENSRNOT00000032016
circRNA	circRNA4484	novel_mir20_mature	Slc16a5:ENSRNOT00000032016
lncRNA	.:MSTRG.10373.1	novel_mir20_mature	St3gal1:ENSRNOT00000010980
lncRNA	.:MSTRG.1627.1	novel_mir20_mature	St3gal1:ENSRNOT00000010980
lncRNA	.:MSTRG.17608.1	novel_mir20_mature	St3gal1:ENSRNOT00000010980
lncRNA	.:MSTRG.21578.1	novel_mir20_mature	St3gal1:ENSRNOT00000010980
lncRNA	.:MSTRG.5764.3	novel_mir20_mature	St3gal1:ENSRNOT00000010980
lncRNA	Stk38l:MSTRG.18425.1	novel_mir20_mature	St3gal1:ENSRNOT00000010980
circRNA	circRNA1817	novel_mir20_mature	St3gal1:ENSRNOT00000010980
circRNA	circRNA1818	novel_mir20_mature	St3gal1:ENSRNOT00000010980
circRNA	circRNA3439	novel_mir20_mature	St3gal1:ENSRNOT00000010980
circRNA	circRNA3511	novel_mir20_mature	St3gal1:ENSRNOT00000010980
circRNA	circRNA4036	novel_mir20_mature	St3gal1:ENSRNOT00000010980
circRNA	circRNA4484	novel_mir20_mature	St3gal1:ENSRNOT00000010980
lncRNA	.:MSTRG.10373.1	novel_mir20_mature	St3gal1:ENSRNOT00000093353
lncRNA	.:MSTRG.1627.1	novel_mir20_mature	St3gal1:ENSRNOT00000093353
lncRNA	.:MSTRG.17608.1	novel_mir20_mature	St3gal1:ENSRNOT00000093353
lncRNA	.:MSTRG.21578.1	novel_mir20_mature	St3gal1:ENSRNOT00000093353
lncRNA	.:MSTRG.5764.3	novel_mir20_mature	St3gal1:ENSRNOT00000093353
lncRNA	Stk38l:MSTRG.18425.1	novel_mir20_mature	St3gal1:ENSRNOT00000093353
circRNA	circRNA1817	novel_mir20_mature	St3gal1:ENSRNOT00000093353
circRNA	circRNA1818	novel_mir20_mature	St3gal1:ENSRNOT00000093353
circRNA	circRNA3439	novel_mir20_mature	St3gal1:ENSRNOT00000093353
circRNA	circRNA3511	novel_mir20_mature	St3gal1:ENSRNOT00000093353
circRNA	circRNA4036	novel_mir20_mature	St3gal1:ENSRNOT00000093353
circRNA	circRNA4484	novel_mir20_mature	St3gal1:ENSRNOT00000093353
lncRNA	.:MSTRG.10373.1	novel_mir20_mature	Stag3:ENSRNOT00000092039
lncRNA	.:MSTRG.1627.1	novel_mir20_mature	Stag3:ENSRNOT00000092039
lncRNA	.:MSTRG.17608.1	novel_mir20_mature	Stag3:ENSRNOT00000092039
lncRNA	.:MSTRG.21578.1	novel_mir20_mature	Stag3:ENSRNOT00000092039
lncRNA	.:MSTRG.5764.3	novel_mir20_mature	Stag3:ENSRNOT00000092039
lncRNA	Stk38l:MSTRG.18425.1	novel_mir20_mature	Stag3:ENSRNOT00000092039
circRNA	circRNA1817	novel_mir20_mature	Stag3:ENSRNOT00000092039
circRNA	circRNA1818	novel_mir20_mature	Stag3:ENSRNOT00000092039
circRNA	circRNA3439	novel_mir20_mature	Stag3:ENSRNOT00000092039
circRNA	circRNA3511	novel_mir20_mature	Stag3:ENSRNOT00000092039
circRNA	circRNA4036	novel_mir20_mature	Stag3:ENSRNOT00000092039
circRNA	circRNA4484	novel_mir20_mature	Stag3:ENSRNOT00000092039
lncRNA	.:MSTRG.10373.1	novel_mir20_mature	Tk1:ENSRNOT00000071420
lncRNA	.:MSTRG.1627.1	novel_mir20_mature	Tk1:ENSRNOT00000071420
lncRNA	.:MSTRG.17608.1	novel_mir20_mature	Tk1:ENSRNOT00000071420
lncRNA	.:MSTRG.21578.1	novel_mir20_mature	Tk1:ENSRNOT00000071420
lncRNA	.:MSTRG.5764.3	novel_mir20_mature	Tk1:ENSRNOT00000071420
lncRNA	Stk38l:MSTRG.18425.1	novel_mir20_mature	Tk1:ENSRNOT00000071420
circRNA	circRNA1817	novel_mir20_mature	Tk1:ENSRNOT00000071420
circRNA	circRNA1818	novel_mir20_mature	Tk1:ENSRNOT00000071420
circRNA	circRNA3439	novel_mir20_mature	Tk1:ENSRNOT00000071420
circRNA	circRNA3511	novel_mir20_mature	Tk1:ENSRNOT00000071420
circRNA	circRNA4036	novel_mir20_mature	Tk1:ENSRNOT00000071420
circRNA	circRNA4484	novel_mir20_mature	Tk1:ENSRNOT00000071420
lncRNA	.:MSTRG.10373.1	novel_mir20_mature	Tlr5:ENSRNOT00000004821
lncRNA	.:MSTRG.1627.1	novel_mir20_mature	Tlr5:ENSRNOT00000004821
lncRNA	.:MSTRG.17608.1	novel_mir20_mature	Tlr5:ENSRNOT00000004821
lncRNA	.:MSTRG.21578.1	novel_mir20_mature	Tlr5:ENSRNOT00000004821
lncRNA	.:MSTRG.5764.3	novel_mir20_mature	Tlr5:ENSRNOT00000004821
lncRNA	Stk38l:MSTRG.18425.1	novel_mir20_mature	Tlr5:ENSRNOT00000004821
circRNA	circRNA1817	novel_mir20_mature	Tlr5:ENSRNOT00000004821
circRNA	circRNA1818	novel_mir20_mature	Tlr5:ENSRNOT00000004821
circRNA	circRNA3439	novel_mir20_mature	Tlr5:ENSRNOT00000004821
circRNA	circRNA3511	novel_mir20_mature	Tlr5:ENSRNOT00000004821
circRNA	circRNA4036	novel_mir20_mature	Tlr5:ENSRNOT00000004821
circRNA	circRNA4484	novel_mir20_mature	Tlr5:ENSRNOT00000004821
lncRNA	.:MSTRG.10373.1	novel_mir20_mature	Tmem189:ENSRNOT00000089040
lncRNA	.:MSTRG.1627.1	novel_mir20_mature	Tmem189:ENSRNOT00000089040
lncRNA	.:MSTRG.17608.1	novel_mir20_mature	Tmem189:ENSRNOT00000089040
lncRNA	.:MSTRG.21578.1	novel_mir20_mature	Tmem189:ENSRNOT00000089040
lncRNA	.:MSTRG.5764.3	novel_mir20_mature	Tmem189:ENSRNOT00000089040
lncRNA	Stk38l:MSTRG.18425.1	novel_mir20_mature	Tmem189:ENSRNOT00000089040
circRNA	circRNA1817	novel_mir20_mature	Tmem189:ENSRNOT00000089040
circRNA	circRNA1818	novel_mir20_mature	Tmem189:ENSRNOT00000089040
circRNA	circRNA3439	novel_mir20_mature	Tmem189:ENSRNOT00000089040
circRNA	circRNA3511	novel_mir20_mature	Tmem189:ENSRNOT00000089040
circRNA	circRNA4036	novel_mir20_mature	Tmem189:ENSRNOT00000089040
circRNA	circRNA4484	novel_mir20_mature	Tmem189:ENSRNOT00000089040
lncRNA	.:MSTRG.10373.1	novel_mir20_mature	Tmem88:ENSRNOT00000013439
lncRNA	.:MSTRG.1627.1	novel_mir20_mature	Tmem88:ENSRNOT00000013439
lncRNA	.:MSTRG.17608.1	novel_mir20_mature	Tmem88:ENSRNOT00000013439
lncRNA	.:MSTRG.21578.1	novel_mir20_mature	Tmem88:ENSRNOT00000013439
lncRNA	.:MSTRG.5764.3	novel_mir20_mature	Tmem88:ENSRNOT00000013439
lncRNA	Stk38l:MSTRG.18425.1	novel_mir20_mature	Tmem88:ENSRNOT00000013439
circRNA	circRNA1817	novel_mir20_mature	Tmem88:ENSRNOT00000013439
circRNA	circRNA1818	novel_mir20_mature	Tmem88:ENSRNOT00000013439
circRNA	circRNA3439	novel_mir20_mature	Tmem88:ENSRNOT00000013439
circRNA	circRNA3511	novel_mir20_mature	Tmem88:ENSRNOT00000013439
circRNA	circRNA4036	novel_mir20_mature	Tmem88:ENSRNOT00000013439
circRNA	circRNA4484	novel_mir20_mature	Tmem88:ENSRNOT00000013439
lncRNA	.:MSTRG.10373.1	novel_mir20_mature	Tuba3b:ENSRNOT00000044425
lncRNA	.:MSTRG.1627.1	novel_mir20_mature	Tuba3b:ENSRNOT00000044425
lncRNA	.:MSTRG.17608.1	novel_mir20_mature	Tuba3b:ENSRNOT00000044425
lncRNA	.:MSTRG.21578.1	novel_mir20_mature	Tuba3b:ENSRNOT00000044425
lncRNA	.:MSTRG.5764.3	novel_mir20_mature	Tuba3b:ENSRNOT00000044425
lncRNA	Stk38l:MSTRG.18425.1	novel_mir20_mature	Tuba3b:ENSRNOT00000044425
circRNA	circRNA1817	novel_mir20_mature	Tuba3b:ENSRNOT00000044425
circRNA	circRNA1818	novel_mir20_mature	Tuba3b:ENSRNOT00000044425
circRNA	circRNA3439	novel_mir20_mature	Tuba3b:ENSRNOT00000044425
circRNA	circRNA3511	novel_mir20_mature	Tuba3b:ENSRNOT00000044425
circRNA	circRNA4036	novel_mir20_mature	Tuba3b:ENSRNOT00000044425
circRNA	circRNA4484	novel_mir20_mature	Tuba3b:ENSRNOT00000044425
lncRNA	.:MSTRG.10373.1	novel_mir20_mature	Vwa1:ENSRNOT00000024897
lncRNA	.:MSTRG.1627.1	novel_mir20_mature	Vwa1:ENSRNOT00000024897
lncRNA	.:MSTRG.17608.1	novel_mir20_mature	Vwa1:ENSRNOT00000024897
lncRNA	.:MSTRG.21578.1	novel_mir20_mature	Vwa1:ENSRNOT00000024897
lncRNA	.:MSTRG.5764.3	novel_mir20_mature	Vwa1:ENSRNOT00000024897
lncRNA	Stk38l:MSTRG.18425.1	novel_mir20_mature	Vwa1:ENSRNOT00000024897
circRNA	circRNA1817	novel_mir20_mature	Vwa1:ENSRNOT00000024897
circRNA	circRNA1818	novel_mir20_mature	Vwa1:ENSRNOT00000024897
circRNA	circRNA3439	novel_mir20_mature	Vwa1:ENSRNOT00000024897
circRNA	circRNA3511	novel_mir20_mature	Vwa1:ENSRNOT00000024897
circRNA	circRNA4036	novel_mir20_mature	Vwa1:ENSRNOT00000024897
circRNA	circRNA4484	novel_mir20_mature	Vwa1:ENSRNOT00000024897
lncRNA	.:MSTRG.10373.1	novel_mir20_mature	Wls:ENSRNOT00000055245
lncRNA	.:MSTRG.1627.1	novel_mir20_mature	Wls:ENSRNOT00000055245
lncRNA	.:MSTRG.17608.1	novel_mir20_mature	Wls:ENSRNOT00000055245
lncRNA	.:MSTRG.21578.1	novel_mir20_mature	Wls:ENSRNOT00000055245
lncRNA	.:MSTRG.5764.3	novel_mir20_mature	Wls:ENSRNOT00000055245
lncRNA	Stk38l:MSTRG.18425.1	novel_mir20_mature	Wls:ENSRNOT00000055245
circRNA	circRNA1817	novel_mir20_mature	Wls:ENSRNOT00000055245
circRNA	circRNA1818	novel_mir20_mature	Wls:ENSRNOT00000055245
circRNA	circRNA3439	novel_mir20_mature	Wls:ENSRNOT00000055245
circRNA	circRNA3511	novel_mir20_mature	Wls:ENSRNOT00000055245
circRNA	circRNA4036	novel_mir20_mature	Wls:ENSRNOT00000055245
circRNA	circRNA4484	novel_mir20_mature	Wls:ENSRNOT00000055245
lncRNA	.:MSTRG.10373.1	novel_mir20_mature	Wls:ENSRNOT00000080305
lncRNA	.:MSTRG.1627.1	novel_mir20_mature	Wls:ENSRNOT00000080305
lncRNA	.:MSTRG.17608.1	novel_mir20_mature	Wls:ENSRNOT00000080305
lncRNA	.:MSTRG.21578.1	novel_mir20_mature	Wls:ENSRNOT00000080305
lncRNA	.:MSTRG.5764.3	novel_mir20_mature	Wls:ENSRNOT00000080305
lncRNA	Stk38l:MSTRG.18425.1	novel_mir20_mature	Wls:ENSRNOT00000080305
circRNA	circRNA1817	novel_mir20_mature	Wls:ENSRNOT00000080305
circRNA	circRNA1818	novel_mir20_mature	Wls:ENSRNOT00000080305
circRNA	circRNA3439	novel_mir20_mature	Wls:ENSRNOT00000080305
circRNA	circRNA3511	novel_mir20_mature	Wls:ENSRNOT00000080305
circRNA	circRNA4036	novel_mir20_mature	Wls:ENSRNOT00000080305
circRNA	circRNA4484	novel_mir20_mature	Wls:ENSRNOT00000080305
lncRNA	.:MSTRG.10373.1	novel_mir20_mature	Zfp384:ENSRNOT00000055985
lncRNA	.:MSTRG.1627.1	novel_mir20_mature	Zfp384:ENSRNOT00000055985
lncRNA	.:MSTRG.17608.1	novel_mir20_mature	Zfp384:ENSRNOT00000055985
lncRNA	.:MSTRG.21578.1	novel_mir20_mature	Zfp384:ENSRNOT00000055985
lncRNA	.:MSTRG.5764.3	novel_mir20_mature	Zfp384:ENSRNOT00000055985
lncRNA	Stk38l:MSTRG.18425.1	novel_mir20_mature	Zfp384:ENSRNOT00000055985
circRNA	circRNA1817	novel_mir20_mature	Zfp384:ENSRNOT00000055985
circRNA	circRNA1818	novel_mir20_mature	Zfp384:ENSRNOT00000055985
circRNA	circRNA3439	novel_mir20_mature	Zfp384:ENSRNOT00000055985
circRNA	circRNA3511	novel_mir20_mature	Zfp384:ENSRNOT00000055985
circRNA	circRNA4036	novel_mir20_mature	Zfp384:ENSRNOT00000055985
circRNA	circRNA4484	novel_mir20_mature	Zfp384:ENSRNOT00000055985
lncRNA	.:MSTRG.11265.1	novel_mir21_mature	Dclk1:ENSRNOT00000072110
lncRNA	.:MSTRG.11265.1	novel_mir21_mature	Dhx9:ENSRNOT00000064860
lncRNA	.:MSTRG.11265.1	novel_mir21_mature	Fermt2:ENSRNOT00000012400
lncRNA	.:MSTRG.11265.1	novel_mir21_mature	Plekhb2:ENSRNOT00000019419
lncRNA	.:MSTRG.11265.1	novel_mir21_mature	Rev3l:ENSRNOT00000077936
lncRNA	.:MSTRG.11265.1	novel_mir21_mature	Uchl5:ENSRNOT00000004881
lncRNA	.:MSTRG.10373.1	novel_mir22_mature	Dsc3:ENSRNOT00000077304
lncRNA	.:MSTRG.17987.1	novel_mir22_mature	Dsc3:ENSRNOT00000077304
circRNA	circRNA192	novel_mir22_mature	Dsc3:ENSRNOT00000077304
lncRNA	.:MSTRG.10373.1	novel_mir22_mature	Fam163a:ENSRNOT00000036392
lncRNA	.:MSTRG.17987.1	novel_mir22_mature	Fam163a:ENSRNOT00000036392
circRNA	circRNA192	novel_mir22_mature	Fam163a:ENSRNOT00000036392
lncRNA	.:MSTRG.10373.1	novel_mir22_mature	Igf1:ENSRNOT00000038780
lncRNA	.:MSTRG.17987.1	novel_mir22_mature	Igf1:ENSRNOT00000038780
circRNA	circRNA192	novel_mir22_mature	Igf1:ENSRNOT00000038780
lncRNA	.:MSTRG.10373.1	novel_mir22_mature	Igf1:ENSRNOT00000081822
lncRNA	.:MSTRG.17987.1	novel_mir22_mature	Igf1:ENSRNOT00000081822
circRNA	circRNA192	novel_mir22_mature	Igf1:ENSRNOT00000081822
lncRNA	.:MSTRG.1910.34	novel_mir23_mature	Alyref:ENSRNOT00000054955
lncRNA	.:MSTRG.6024.22	novel_mir23_mature	Alyref:ENSRNOT00000054955
circRNA	circRNA2468	novel_mir23_mature	Alyref:ENSRNOT00000054955
circRNA	circRNA402	novel_mir23_mature	Alyref:ENSRNOT00000054955
lncRNA	.:MSTRG.1910.34	novel_mir23_mature	Arhgef40:ENSRNOT00000078475
lncRNA	.:MSTRG.6024.22	novel_mir23_mature	Arhgef40:ENSRNOT00000078475
circRNA	circRNA2468	novel_mir23_mature	Arhgef40:ENSRNOT00000078475
circRNA	circRNA402	novel_mir23_mature	Arhgef40:ENSRNOT00000078475
lncRNA	.:MSTRG.1910.34	novel_mir23_mature	Jag2:ENSRNOT00000019213
lncRNA	.:MSTRG.6024.22	novel_mir23_mature	Jag2:ENSRNOT00000019213
circRNA	circRNA2468	novel_mir23_mature	Jag2:ENSRNOT00000019213
circRNA	circRNA402	novel_mir23_mature	Jag2:ENSRNOT00000019213
lncRNA	.:MSTRG.1427.3	novel_mir24_mature	Ccnd1:ENSRNOT00000028411
lncRNA	.:MSTRG.9218.1	novel_mir24_mature	Ccnd1:ENSRNOT00000028411
lncRNA	AABR07031674.3:MSTRG.11260.1	novel_mir24_mature	Ccnd1:ENSRNOT00000028411
circRNA	circRNA2056	novel_mir24_mature	Ccnd1:ENSRNOT00000028411
circRNA	circRNA2833	novel_mir24_mature	Ccnd1:ENSRNOT00000028411
circRNA	circRNA4278	novel_mir24_mature	Ccnd1:ENSRNOT00000028411
lncRNA	.:MSTRG.1427.3	novel_mir24_mature	Col4a3:ENSRNOT00000020669
lncRNA	.:MSTRG.9218.1	novel_mir24_mature	Col4a3:ENSRNOT00000020669
lncRNA	AABR07031674.3:MSTRG.11260.1	novel_mir24_mature	Col4a3:ENSRNOT00000020669
circRNA	circRNA2056	novel_mir24_mature	Col4a3:ENSRNOT00000020669
circRNA	circRNA2833	novel_mir24_mature	Col4a3:ENSRNOT00000020669
circRNA	circRNA4278	novel_mir24_mature	Col4a3:ENSRNOT00000020669
lncRNA	.:MSTRG.1427.3	novel_mir24_mature	Dact3:ENSRNOT00000084601
lncRNA	.:MSTRG.9218.1	novel_mir24_mature	Dact3:ENSRNOT00000084601
lncRNA	AABR07031674.3:MSTRG.11260.1	novel_mir24_mature	Dact3:ENSRNOT00000084601
circRNA	circRNA2056	novel_mir24_mature	Dact3:ENSRNOT00000084601
circRNA	circRNA2833	novel_mir24_mature	Dact3:ENSRNOT00000084601
circRNA	circRNA4278	novel_mir24_mature	Dact3:ENSRNOT00000084601
lncRNA	.:MSTRG.1427.3	novel_mir24_mature	Dhcr24:ENSRNOT00000009402
lncRNA	.:MSTRG.9218.1	novel_mir24_mature	Dhcr24:ENSRNOT00000009402
lncRNA	AABR07031674.3:MSTRG.11260.1	novel_mir24_mature	Dhcr24:ENSRNOT00000009402
circRNA	circRNA2056	novel_mir24_mature	Dhcr24:ENSRNOT00000009402
circRNA	circRNA2833	novel_mir24_mature	Dhcr24:ENSRNOT00000009402
circRNA	circRNA4278	novel_mir24_mature	Dhcr24:ENSRNOT00000009402
lncRNA	.:MSTRG.1427.3	novel_mir24_mature	Dnajb11:ENSRNOT00000002462
lncRNA	.:MSTRG.9218.1	novel_mir24_mature	Dnajb11:ENSRNOT00000002462
lncRNA	AABR07031674.3:MSTRG.11260.1	novel_mir24_mature	Dnajb11:ENSRNOT00000002462
circRNA	circRNA2056	novel_mir24_mature	Dnajb11:ENSRNOT00000002462
circRNA	circRNA2833	novel_mir24_mature	Dnajb11:ENSRNOT00000002462
circRNA	circRNA4278	novel_mir24_mature	Dnajb11:ENSRNOT00000002462
lncRNA	.:MSTRG.1427.3	novel_mir24_mature	Epcam:ENSRNOT00000021135
lncRNA	.:MSTRG.9218.1	novel_mir24_mature	Epcam:ENSRNOT00000021135
lncRNA	AABR07031674.3:MSTRG.11260.1	novel_mir24_mature	Epcam:ENSRNOT00000021135
circRNA	circRNA2056	novel_mir24_mature	Epcam:ENSRNOT00000021135
circRNA	circRNA2833	novel_mir24_mature	Epcam:ENSRNOT00000021135
circRNA	circRNA4278	novel_mir24_mature	Epcam:ENSRNOT00000021135
lncRNA	.:MSTRG.1427.3	novel_mir24_mature	Myof:ENSRNOT00000021546
lncRNA	.:MSTRG.9218.1	novel_mir24_mature	Myof:ENSRNOT00000021546
lncRNA	AABR07031674.3:MSTRG.11260.1	novel_mir24_mature	Myof:ENSRNOT00000021546
circRNA	circRNA2056	novel_mir24_mature	Myof:ENSRNOT00000021546
circRNA	circRNA2833	novel_mir24_mature	Myof:ENSRNOT00000021546
circRNA	circRNA4278	novel_mir24_mature	Myof:ENSRNOT00000021546
lncRNA	.:MSTRG.1427.3	novel_mir24_mature	Sec24a:ENSRNOT00000090475
lncRNA	.:MSTRG.9218.1	novel_mir24_mature	Sec24a:ENSRNOT00000090475
lncRNA	AABR07031674.3:MSTRG.11260.1	novel_mir24_mature	Sec24a:ENSRNOT00000090475
circRNA	circRNA2056	novel_mir24_mature	Sec24a:ENSRNOT00000090475
circRNA	circRNA2833	novel_mir24_mature	Sec24a:ENSRNOT00000090475
circRNA	circRNA4278	novel_mir24_mature	Sec24a:ENSRNOT00000090475
lncRNA	.:MSTRG.1427.3	novel_mir24_mature	Timp2:ENSRNOT00000004290
lncRNA	.:MSTRG.9218.1	novel_mir24_mature	Timp2:ENSRNOT00000004290
lncRNA	AABR07031674.3:MSTRG.11260.1	novel_mir24_mature	Timp2:ENSRNOT00000004290
circRNA	circRNA2056	novel_mir24_mature	Timp2:ENSRNOT00000004290
circRNA	circRNA2833	novel_mir24_mature	Timp2:ENSRNOT00000004290
circRNA	circRNA4278	novel_mir24_mature	Timp2:ENSRNOT00000004290
lncRNA	.:MSTRG.1427.3	novel_mir24_mature	Usp26:ENSRNOT00000047605
lncRNA	.:MSTRG.9218.1	novel_mir24_mature	Usp26:ENSRNOT00000047605
lncRNA	AABR07031674.3:MSTRG.11260.1	novel_mir24_mature	Usp26:ENSRNOT00000047605
circRNA	circRNA2056	novel_mir24_mature	Usp26:ENSRNOT00000047605
circRNA	circRNA2833	novel_mir24_mature	Usp26:ENSRNOT00000047605
circRNA	circRNA4278	novel_mir24_mature	Usp26:ENSRNOT00000047605
lncRNA	.:MSTRG.10070.1	novel_mir25_mature	Abcd2:ENSRNOT00000021064
lncRNA	.:MSTRG.14783.3	novel_mir25_mature	Abcd2:ENSRNOT00000021064
lncRNA	.:MSTRG.18603.1	novel_mir25_mature	Abcd2:ENSRNOT00000021064
lncRNA	.:MSTRG.18617.1	novel_mir25_mature	Abcd2:ENSRNOT00000021064
lncRNA	.:MSTRG.20734.1	novel_mir25_mature	Abcd2:ENSRNOT00000021064
lncRNA	.:MSTRG.4278.1	novel_mir25_mature	Abcd2:ENSRNOT00000021064
lncRNA	.:MSTRG.8881.1	novel_mir25_mature	Abcd2:ENSRNOT00000021064
lncRNA	AC099449.1:MSTRG.2399.76	novel_mir25_mature	Abcd2:ENSRNOT00000021064
lncRNA	AC099449.1:MSTRG.2399.77	novel_mir25_mature	Abcd2:ENSRNOT00000021064
lncRNA	AC134224.2:MSTRG.2531.1	novel_mir25_mature	Abcd2:ENSRNOT00000021064
lncRNA	Grik2:MSTRG.15115.1	novel_mir25_mature	Abcd2:ENSRNOT00000021064
lncRNA	Tet1:MSTRG.14898.1	novel_mir25_mature	Abcd2:ENSRNOT00000021064
circRNA	circRNA1111	novel_mir25_mature	Abcd2:ENSRNOT00000021064
circRNA	circRNA1460	novel_mir25_mature	Abcd2:ENSRNOT00000021064
circRNA	circRNA2421	novel_mir25_mature	Abcd2:ENSRNOT00000021064
circRNA	circRNA3841	novel_mir25_mature	Abcd2:ENSRNOT00000021064
circRNA	circRNA3913	novel_mir25_mature	Abcd2:ENSRNOT00000021064
circRNA	circRNA4278	novel_mir25_mature	Abcd2:ENSRNOT00000021064
circRNA	circRNA577	novel_mir25_mature	Abcd2:ENSRNOT00000021064
lncRNA	.:MSTRG.10070.1	novel_mir25_mature	Acot2:ENSRNOT00000013515
lncRNA	.:MSTRG.14783.3	novel_mir25_mature	Acot2:ENSRNOT00000013515
lncRNA	.:MSTRG.18603.1	novel_mir25_mature	Acot2:ENSRNOT00000013515
lncRNA	.:MSTRG.18617.1	novel_mir25_mature	Acot2:ENSRNOT00000013515
lncRNA	.:MSTRG.20734.1	novel_mir25_mature	Acot2:ENSRNOT00000013515
lncRNA	.:MSTRG.4278.1	novel_mir25_mature	Acot2:ENSRNOT00000013515
lncRNA	.:MSTRG.8881.1	novel_mir25_mature	Acot2:ENSRNOT00000013515
lncRNA	AC099449.1:MSTRG.2399.76	novel_mir25_mature	Acot2:ENSRNOT00000013515
lncRNA	AC099449.1:MSTRG.2399.77	novel_mir25_mature	Acot2:ENSRNOT00000013515
lncRNA	AC134224.2:MSTRG.2531.1	novel_mir25_mature	Acot2:ENSRNOT00000013515
lncRNA	Grik2:MSTRG.15115.1	novel_mir25_mature	Acot2:ENSRNOT00000013515
lncRNA	Tet1:MSTRG.14898.1	novel_mir25_mature	Acot2:ENSRNOT00000013515
circRNA	circRNA1111	novel_mir25_mature	Acot2:ENSRNOT00000013515
circRNA	circRNA1460	novel_mir25_mature	Acot2:ENSRNOT00000013515
circRNA	circRNA2421	novel_mir25_mature	Acot2:ENSRNOT00000013515
circRNA	circRNA3841	novel_mir25_mature	Acot2:ENSRNOT00000013515
circRNA	circRNA3913	novel_mir25_mature	Acot2:ENSRNOT00000013515
circRNA	circRNA4278	novel_mir25_mature	Acot2:ENSRNOT00000013515
circRNA	circRNA577	novel_mir25_mature	Acot2:ENSRNOT00000013515
lncRNA	.:MSTRG.10070.1	novel_mir25_mature	Arhgef1:ENSRNOT00000065865
lncRNA	.:MSTRG.14783.3	novel_mir25_mature	Arhgef1:ENSRNOT00000065865
lncRNA	.:MSTRG.18603.1	novel_mir25_mature	Arhgef1:ENSRNOT00000065865
lncRNA	.:MSTRG.18617.1	novel_mir25_mature	Arhgef1:ENSRNOT00000065865
lncRNA	.:MSTRG.20734.1	novel_mir25_mature	Arhgef1:ENSRNOT00000065865
lncRNA	.:MSTRG.4278.1	novel_mir25_mature	Arhgef1:ENSRNOT00000065865
lncRNA	.:MSTRG.8881.1	novel_mir25_mature	Arhgef1:ENSRNOT00000065865
lncRNA	AC099449.1:MSTRG.2399.76	novel_mir25_mature	Arhgef1:ENSRNOT00000065865
lncRNA	AC099449.1:MSTRG.2399.77	novel_mir25_mature	Arhgef1:ENSRNOT00000065865
lncRNA	AC134224.2:MSTRG.2531.1	novel_mir25_mature	Arhgef1:ENSRNOT00000065865
lncRNA	Grik2:MSTRG.15115.1	novel_mir25_mature	Arhgef1:ENSRNOT00000065865
lncRNA	Tet1:MSTRG.14898.1	novel_mir25_mature	Arhgef1:ENSRNOT00000065865
circRNA	circRNA1111	novel_mir25_mature	Arhgef1:ENSRNOT00000065865
circRNA	circRNA1460	novel_mir25_mature	Arhgef1:ENSRNOT00000065865
circRNA	circRNA2421	novel_mir25_mature	Arhgef1:ENSRNOT00000065865
circRNA	circRNA3841	novel_mir25_mature	Arhgef1:ENSRNOT00000065865
circRNA	circRNA3913	novel_mir25_mature	Arhgef1:ENSRNOT00000065865
circRNA	circRNA4278	novel_mir25_mature	Arhgef1:ENSRNOT00000065865
circRNA	circRNA577	novel_mir25_mature	Arhgef1:ENSRNOT00000065865
lncRNA	.:MSTRG.10070.1	novel_mir25_mature	Arhgef39:ENSRNOT00000031336
lncRNA	.:MSTRG.14783.3	novel_mir25_mature	Arhgef39:ENSRNOT00000031336
lncRNA	.:MSTRG.18603.1	novel_mir25_mature	Arhgef39:ENSRNOT00000031336
lncRNA	.:MSTRG.18617.1	novel_mir25_mature	Arhgef39:ENSRNOT00000031336
lncRNA	.:MSTRG.20734.1	novel_mir25_mature	Arhgef39:ENSRNOT00000031336
lncRNA	.:MSTRG.4278.1	novel_mir25_mature	Arhgef39:ENSRNOT00000031336
lncRNA	.:MSTRG.8881.1	novel_mir25_mature	Arhgef39:ENSRNOT00000031336
lncRNA	AC099449.1:MSTRG.2399.76	novel_mir25_mature	Arhgef39:ENSRNOT00000031336
lncRNA	AC099449.1:MSTRG.2399.77	novel_mir25_mature	Arhgef39:ENSRNOT00000031336
lncRNA	AC134224.2:MSTRG.2531.1	novel_mir25_mature	Arhgef39:ENSRNOT00000031336
lncRNA	Grik2:MSTRG.15115.1	novel_mir25_mature	Arhgef39:ENSRNOT00000031336
lncRNA	Tet1:MSTRG.14898.1	novel_mir25_mature	Arhgef39:ENSRNOT00000031336
circRNA	circRNA1111	novel_mir25_mature	Arhgef39:ENSRNOT00000031336
circRNA	circRNA1460	novel_mir25_mature	Arhgef39:ENSRNOT00000031336
circRNA	circRNA2421	novel_mir25_mature	Arhgef39:ENSRNOT00000031336
circRNA	circRNA3841	novel_mir25_mature	Arhgef39:ENSRNOT00000031336
circRNA	circRNA3913	novel_mir25_mature	Arhgef39:ENSRNOT00000031336
circRNA	circRNA4278	novel_mir25_mature	Arhgef39:ENSRNOT00000031336
circRNA	circRNA577	novel_mir25_mature	Arhgef39:ENSRNOT00000031336
lncRNA	.:MSTRG.10070.1	novel_mir25_mature	Avil:ENSRNOT00000073237
lncRNA	.:MSTRG.14783.3	novel_mir25_mature	Avil:ENSRNOT00000073237
lncRNA	.:MSTRG.18603.1	novel_mir25_mature	Avil:ENSRNOT00000073237
lncRNA	.:MSTRG.18617.1	novel_mir25_mature	Avil:ENSRNOT00000073237
lncRNA	.:MSTRG.20734.1	novel_mir25_mature	Avil:ENSRNOT00000073237
lncRNA	.:MSTRG.4278.1	novel_mir25_mature	Avil:ENSRNOT00000073237
lncRNA	.:MSTRG.8881.1	novel_mir25_mature	Avil:ENSRNOT00000073237
lncRNA	AC099449.1:MSTRG.2399.76	novel_mir25_mature	Avil:ENSRNOT00000073237
lncRNA	AC099449.1:MSTRG.2399.77	novel_mir25_mature	Avil:ENSRNOT00000073237
lncRNA	AC134224.2:MSTRG.2531.1	novel_mir25_mature	Avil:ENSRNOT00000073237
lncRNA	Grik2:MSTRG.15115.1	novel_mir25_mature	Avil:ENSRNOT00000073237
lncRNA	Tet1:MSTRG.14898.1	novel_mir25_mature	Avil:ENSRNOT00000073237
circRNA	circRNA1111	novel_mir25_mature	Avil:ENSRNOT00000073237
circRNA	circRNA1460	novel_mir25_mature	Avil:ENSRNOT00000073237
circRNA	circRNA2421	novel_mir25_mature	Avil:ENSRNOT00000073237
circRNA	circRNA3841	novel_mir25_mature	Avil:ENSRNOT00000073237
circRNA	circRNA3913	novel_mir25_mature	Avil:ENSRNOT00000073237
circRNA	circRNA4278	novel_mir25_mature	Avil:ENSRNOT00000073237
circRNA	circRNA577	novel_mir25_mature	Avil:ENSRNOT00000073237
lncRNA	.:MSTRG.10070.1	novel_mir25_mature	Cd14:ENSRNOT00000023977
lncRNA	.:MSTRG.14783.3	novel_mir25_mature	Cd14:ENSRNOT00000023977
lncRNA	.:MSTRG.18603.1	novel_mir25_mature	Cd14:ENSRNOT00000023977
lncRNA	.:MSTRG.18617.1	novel_mir25_mature	Cd14:ENSRNOT00000023977
lncRNA	.:MSTRG.20734.1	novel_mir25_mature	Cd14:ENSRNOT00000023977
lncRNA	.:MSTRG.4278.1	novel_mir25_mature	Cd14:ENSRNOT00000023977
lncRNA	.:MSTRG.8881.1	novel_mir25_mature	Cd14:ENSRNOT00000023977
lncRNA	AC099449.1:MSTRG.2399.76	novel_mir25_mature	Cd14:ENSRNOT00000023977
lncRNA	AC099449.1:MSTRG.2399.77	novel_mir25_mature	Cd14:ENSRNOT00000023977
lncRNA	AC134224.2:MSTRG.2531.1	novel_mir25_mature	Cd14:ENSRNOT00000023977
lncRNA	Grik2:MSTRG.15115.1	novel_mir25_mature	Cd14:ENSRNOT00000023977
lncRNA	Tet1:MSTRG.14898.1	novel_mir25_mature	Cd14:ENSRNOT00000023977
circRNA	circRNA1111	novel_mir25_mature	Cd14:ENSRNOT00000023977
circRNA	circRNA1460	novel_mir25_mature	Cd14:ENSRNOT00000023977
circRNA	circRNA2421	novel_mir25_mature	Cd14:ENSRNOT00000023977
circRNA	circRNA3841	novel_mir25_mature	Cd14:ENSRNOT00000023977
circRNA	circRNA3913	novel_mir25_mature	Cd14:ENSRNOT00000023977
circRNA	circRNA4278	novel_mir25_mature	Cd14:ENSRNOT00000023977
circRNA	circRNA577	novel_mir25_mature	Cd14:ENSRNOT00000023977
lncRNA	.:MSTRG.10070.1	novel_mir25_mature	Cdh5:ENSRNOT00000086995
lncRNA	.:MSTRG.14783.3	novel_mir25_mature	Cdh5:ENSRNOT00000086995
lncRNA	.:MSTRG.18603.1	novel_mir25_mature	Cdh5:ENSRNOT00000086995
lncRNA	.:MSTRG.18617.1	novel_mir25_mature	Cdh5:ENSRNOT00000086995
lncRNA	.:MSTRG.20734.1	novel_mir25_mature	Cdh5:ENSRNOT00000086995
lncRNA	.:MSTRG.4278.1	novel_mir25_mature	Cdh5:ENSRNOT00000086995
lncRNA	.:MSTRG.8881.1	novel_mir25_mature	Cdh5:ENSRNOT00000086995
lncRNA	AC099449.1:MSTRG.2399.76	novel_mir25_mature	Cdh5:ENSRNOT00000086995
lncRNA	AC099449.1:MSTRG.2399.77	novel_mir25_mature	Cdh5:ENSRNOT00000086995
lncRNA	AC134224.2:MSTRG.2531.1	novel_mir25_mature	Cdh5:ENSRNOT00000086995
lncRNA	Grik2:MSTRG.15115.1	novel_mir25_mature	Cdh5:ENSRNOT00000086995
lncRNA	Tet1:MSTRG.14898.1	novel_mir25_mature	Cdh5:ENSRNOT00000086995
circRNA	circRNA1111	novel_mir25_mature	Cdh5:ENSRNOT00000086995
circRNA	circRNA1460	novel_mir25_mature	Cdh5:ENSRNOT00000086995
circRNA	circRNA2421	novel_mir25_mature	Cdh5:ENSRNOT00000086995
circRNA	circRNA3841	novel_mir25_mature	Cdh5:ENSRNOT00000086995
circRNA	circRNA3913	novel_mir25_mature	Cdh5:ENSRNOT00000086995
circRNA	circRNA4278	novel_mir25_mature	Cdh5:ENSRNOT00000086995
circRNA	circRNA577	novel_mir25_mature	Cdh5:ENSRNOT00000086995
lncRNA	.:MSTRG.10070.1	novel_mir25_mature	Col4a4:ENSRNOT00000076472
lncRNA	.:MSTRG.14783.3	novel_mir25_mature	Col4a4:ENSRNOT00000076472
lncRNA	.:MSTRG.18603.1	novel_mir25_mature	Col4a4:ENSRNOT00000076472
lncRNA	.:MSTRG.18617.1	novel_mir25_mature	Col4a4:ENSRNOT00000076472
lncRNA	.:MSTRG.20734.1	novel_mir25_mature	Col4a4:ENSRNOT00000076472
lncRNA	.:MSTRG.4278.1	novel_mir25_mature	Col4a4:ENSRNOT00000076472
lncRNA	.:MSTRG.8881.1	novel_mir25_mature	Col4a4:ENSRNOT00000076472
lncRNA	AC099449.1:MSTRG.2399.76	novel_mir25_mature	Col4a4:ENSRNOT00000076472
lncRNA	AC099449.1:MSTRG.2399.77	novel_mir25_mature	Col4a4:ENSRNOT00000076472
lncRNA	AC134224.2:MSTRG.2531.1	novel_mir25_mature	Col4a4:ENSRNOT00000076472
lncRNA	Grik2:MSTRG.15115.1	novel_mir25_mature	Col4a4:ENSRNOT00000076472
lncRNA	Tet1:MSTRG.14898.1	novel_mir25_mature	Col4a4:ENSRNOT00000076472
circRNA	circRNA1111	novel_mir25_mature	Col4a4:ENSRNOT00000076472
circRNA	circRNA1460	novel_mir25_mature	Col4a4:ENSRNOT00000076472
circRNA	circRNA2421	novel_mir25_mature	Col4a4:ENSRNOT00000076472
circRNA	circRNA3841	novel_mir25_mature	Col4a4:ENSRNOT00000076472
circRNA	circRNA3913	novel_mir25_mature	Col4a4:ENSRNOT00000076472
circRNA	circRNA4278	novel_mir25_mature	Col4a4:ENSRNOT00000076472
circRNA	circRNA577	novel_mir25_mature	Col4a4:ENSRNOT00000076472
lncRNA	.:MSTRG.10070.1	novel_mir25_mature	Cyp2c11:ENSRNOT00000088853
lncRNA	.:MSTRG.14783.3	novel_mir25_mature	Cyp2c11:ENSRNOT00000088853
lncRNA	.:MSTRG.18603.1	novel_mir25_mature	Cyp2c11:ENSRNOT00000088853
lncRNA	.:MSTRG.18617.1	novel_mir25_mature	Cyp2c11:ENSRNOT00000088853
lncRNA	.:MSTRG.20734.1	novel_mir25_mature	Cyp2c11:ENSRNOT00000088853
lncRNA	.:MSTRG.4278.1	novel_mir25_mature	Cyp2c11:ENSRNOT00000088853
lncRNA	.:MSTRG.8881.1	novel_mir25_mature	Cyp2c11:ENSRNOT00000088853
lncRNA	AC099449.1:MSTRG.2399.76	novel_mir25_mature	Cyp2c11:ENSRNOT00000088853
lncRNA	AC099449.1:MSTRG.2399.77	novel_mir25_mature	Cyp2c11:ENSRNOT00000088853
lncRNA	AC134224.2:MSTRG.2531.1	novel_mir25_mature	Cyp2c11:ENSRNOT00000088853
lncRNA	Grik2:MSTRG.15115.1	novel_mir25_mature	Cyp2c11:ENSRNOT00000088853
lncRNA	Tet1:MSTRG.14898.1	novel_mir25_mature	Cyp2c11:ENSRNOT00000088853
circRNA	circRNA1111	novel_mir25_mature	Cyp2c11:ENSRNOT00000088853
circRNA	circRNA1460	novel_mir25_mature	Cyp2c11:ENSRNOT00000088853
circRNA	circRNA2421	novel_mir25_mature	Cyp2c11:ENSRNOT00000088853
circRNA	circRNA3841	novel_mir25_mature	Cyp2c11:ENSRNOT00000088853
circRNA	circRNA3913	novel_mir25_mature	Cyp2c11:ENSRNOT00000088853
circRNA	circRNA4278	novel_mir25_mature	Cyp2c11:ENSRNOT00000088853
circRNA	circRNA577	novel_mir25_mature	Cyp2c11:ENSRNOT00000088853
lncRNA	.:MSTRG.10070.1	novel_mir25_mature	Dclk2:ENSRNOT00000066004
lncRNA	.:MSTRG.14783.3	novel_mir25_mature	Dclk2:ENSRNOT00000066004
lncRNA	.:MSTRG.18603.1	novel_mir25_mature	Dclk2:ENSRNOT00000066004
lncRNA	.:MSTRG.18617.1	novel_mir25_mature	Dclk2:ENSRNOT00000066004
lncRNA	.:MSTRG.20734.1	novel_mir25_mature	Dclk2:ENSRNOT00000066004
lncRNA	.:MSTRG.4278.1	novel_mir25_mature	Dclk2:ENSRNOT00000066004
lncRNA	.:MSTRG.8881.1	novel_mir25_mature	Dclk2:ENSRNOT00000066004
lncRNA	AC099449.1:MSTRG.2399.76	novel_mir25_mature	Dclk2:ENSRNOT00000066004
lncRNA	AC099449.1:MSTRG.2399.77	novel_mir25_mature	Dclk2:ENSRNOT00000066004
lncRNA	AC134224.2:MSTRG.2531.1	novel_mir25_mature	Dclk2:ENSRNOT00000066004
lncRNA	Grik2:MSTRG.15115.1	novel_mir25_mature	Dclk2:ENSRNOT00000066004
lncRNA	Tet1:MSTRG.14898.1	novel_mir25_mature	Dclk2:ENSRNOT00000066004
circRNA	circRNA1111	novel_mir25_mature	Dclk2:ENSRNOT00000066004
circRNA	circRNA1460	novel_mir25_mature	Dclk2:ENSRNOT00000066004
circRNA	circRNA2421	novel_mir25_mature	Dclk2:ENSRNOT00000066004
circRNA	circRNA3841	novel_mir25_mature	Dclk2:ENSRNOT00000066004
circRNA	circRNA3913	novel_mir25_mature	Dclk2:ENSRNOT00000066004
circRNA	circRNA4278	novel_mir25_mature	Dclk2:ENSRNOT00000066004
circRNA	circRNA577	novel_mir25_mature	Dclk2:ENSRNOT00000066004
lncRNA	.:MSTRG.10070.1	novel_mir25_mature	Depp1:ENSRNOT00000018133
lncRNA	.:MSTRG.14783.3	novel_mir25_mature	Depp1:ENSRNOT00000018133
lncRNA	.:MSTRG.18603.1	novel_mir25_mature	Depp1:ENSRNOT00000018133
lncRNA	.:MSTRG.18617.1	novel_mir25_mature	Depp1:ENSRNOT00000018133
lncRNA	.:MSTRG.20734.1	novel_mir25_mature	Depp1:ENSRNOT00000018133
lncRNA	.:MSTRG.4278.1	novel_mir25_mature	Depp1:ENSRNOT00000018133
lncRNA	.:MSTRG.8881.1	novel_mir25_mature	Depp1:ENSRNOT00000018133
lncRNA	AC099449.1:MSTRG.2399.76	novel_mir25_mature	Depp1:ENSRNOT00000018133
lncRNA	AC099449.1:MSTRG.2399.77	novel_mir25_mature	Depp1:ENSRNOT00000018133
lncRNA	AC134224.2:MSTRG.2531.1	novel_mir25_mature	Depp1:ENSRNOT00000018133
lncRNA	Grik2:MSTRG.15115.1	novel_mir25_mature	Depp1:ENSRNOT00000018133
lncRNA	Tet1:MSTRG.14898.1	novel_mir25_mature	Depp1:ENSRNOT00000018133
circRNA	circRNA1111	novel_mir25_mature	Depp1:ENSRNOT00000018133
circRNA	circRNA1460	novel_mir25_mature	Depp1:ENSRNOT00000018133
circRNA	circRNA2421	novel_mir25_mature	Depp1:ENSRNOT00000018133
circRNA	circRNA3841	novel_mir25_mature	Depp1:ENSRNOT00000018133
circRNA	circRNA3913	novel_mir25_mature	Depp1:ENSRNOT00000018133
circRNA	circRNA4278	novel_mir25_mature	Depp1:ENSRNOT00000018133
circRNA	circRNA577	novel_mir25_mature	Depp1:ENSRNOT00000018133
lncRNA	.:MSTRG.10070.1	novel_mir25_mature	F2r:ENSRNOT00000074626
lncRNA	.:MSTRG.14783.3	novel_mir25_mature	F2r:ENSRNOT00000074626
lncRNA	.:MSTRG.18603.1	novel_mir25_mature	F2r:ENSRNOT00000074626
lncRNA	.:MSTRG.18617.1	novel_mir25_mature	F2r:ENSRNOT00000074626
lncRNA	.:MSTRG.20734.1	novel_mir25_mature	F2r:ENSRNOT00000074626
lncRNA	.:MSTRG.4278.1	novel_mir25_mature	F2r:ENSRNOT00000074626
lncRNA	.:MSTRG.8881.1	novel_mir25_mature	F2r:ENSRNOT00000074626
lncRNA	AC099449.1:MSTRG.2399.76	novel_mir25_mature	F2r:ENSRNOT00000074626
lncRNA	AC099449.1:MSTRG.2399.77	novel_mir25_mature	F2r:ENSRNOT00000074626
lncRNA	AC134224.2:MSTRG.2531.1	novel_mir25_mature	F2r:ENSRNOT00000074626
lncRNA	Grik2:MSTRG.15115.1	novel_mir25_mature	F2r:ENSRNOT00000074626
lncRNA	Tet1:MSTRG.14898.1	novel_mir25_mature	F2r:ENSRNOT00000074626
circRNA	circRNA1111	novel_mir25_mature	F2r:ENSRNOT00000074626
circRNA	circRNA1460	novel_mir25_mature	F2r:ENSRNOT00000074626
circRNA	circRNA2421	novel_mir25_mature	F2r:ENSRNOT00000074626
circRNA	circRNA3841	novel_mir25_mature	F2r:ENSRNOT00000074626
circRNA	circRNA3913	novel_mir25_mature	F2r:ENSRNOT00000074626
circRNA	circRNA4278	novel_mir25_mature	F2r:ENSRNOT00000074626
circRNA	circRNA577	novel_mir25_mature	F2r:ENSRNOT00000074626
lncRNA	.:MSTRG.10070.1	novel_mir25_mature	Gaa:ENSRNOT00000075796
lncRNA	.:MSTRG.14783.3	novel_mir25_mature	Gaa:ENSRNOT00000075796
lncRNA	.:MSTRG.18603.1	novel_mir25_mature	Gaa:ENSRNOT00000075796
lncRNA	.:MSTRG.18617.1	novel_mir25_mature	Gaa:ENSRNOT00000075796
lncRNA	.:MSTRG.20734.1	novel_mir25_mature	Gaa:ENSRNOT00000075796
lncRNA	.:MSTRG.4278.1	novel_mir25_mature	Gaa:ENSRNOT00000075796
lncRNA	.:MSTRG.8881.1	novel_mir25_mature	Gaa:ENSRNOT00000075796
lncRNA	AC099449.1:MSTRG.2399.76	novel_mir25_mature	Gaa:ENSRNOT00000075796
lncRNA	AC099449.1:MSTRG.2399.77	novel_mir25_mature	Gaa:ENSRNOT00000075796
lncRNA	AC134224.2:MSTRG.2531.1	novel_mir25_mature	Gaa:ENSRNOT00000075796
lncRNA	Grik2:MSTRG.15115.1	novel_mir25_mature	Gaa:ENSRNOT00000075796
lncRNA	Tet1:MSTRG.14898.1	novel_mir25_mature	Gaa:ENSRNOT00000075796
circRNA	circRNA1111	novel_mir25_mature	Gaa:ENSRNOT00000075796
circRNA	circRNA1460	novel_mir25_mature	Gaa:ENSRNOT00000075796
circRNA	circRNA2421	novel_mir25_mature	Gaa:ENSRNOT00000075796
circRNA	circRNA3841	novel_mir25_mature	Gaa:ENSRNOT00000075796
circRNA	circRNA3913	novel_mir25_mature	Gaa:ENSRNOT00000075796
circRNA	circRNA4278	novel_mir25_mature	Gaa:ENSRNOT00000075796
circRNA	circRNA577	novel_mir25_mature	Gaa:ENSRNOT00000075796
lncRNA	.:MSTRG.10070.1	novel_mir25_mature	Hap1:ENSRNOT00000090702
lncRNA	.:MSTRG.14783.3	novel_mir25_mature	Hap1:ENSRNOT00000090702
lncRNA	.:MSTRG.18603.1	novel_mir25_mature	Hap1:ENSRNOT00000090702
lncRNA	.:MSTRG.18617.1	novel_mir25_mature	Hap1:ENSRNOT00000090702
lncRNA	.:MSTRG.20734.1	novel_mir25_mature	Hap1:ENSRNOT00000090702
lncRNA	.:MSTRG.4278.1	novel_mir25_mature	Hap1:ENSRNOT00000090702
lncRNA	.:MSTRG.8881.1	novel_mir25_mature	Hap1:ENSRNOT00000090702
lncRNA	AC099449.1:MSTRG.2399.76	novel_mir25_mature	Hap1:ENSRNOT00000090702
lncRNA	AC099449.1:MSTRG.2399.77	novel_mir25_mature	Hap1:ENSRNOT00000090702
lncRNA	AC134224.2:MSTRG.2531.1	novel_mir25_mature	Hap1:ENSRNOT00000090702
lncRNA	Grik2:MSTRG.15115.1	novel_mir25_mature	Hap1:ENSRNOT00000090702
lncRNA	Tet1:MSTRG.14898.1	novel_mir25_mature	Hap1:ENSRNOT00000090702
circRNA	circRNA1111	novel_mir25_mature	Hap1:ENSRNOT00000090702
circRNA	circRNA1460	novel_mir25_mature	Hap1:ENSRNOT00000090702
circRNA	circRNA2421	novel_mir25_mature	Hap1:ENSRNOT00000090702
circRNA	circRNA3841	novel_mir25_mature	Hap1:ENSRNOT00000090702
circRNA	circRNA3913	novel_mir25_mature	Hap1:ENSRNOT00000090702
circRNA	circRNA4278	novel_mir25_mature	Hap1:ENSRNOT00000090702
circRNA	circRNA577	novel_mir25_mature	Hap1:ENSRNOT00000090702
lncRNA	.:MSTRG.10070.1	novel_mir25_mature	Il18r1:ENSRNOT00000020194
lncRNA	.:MSTRG.14783.3	novel_mir25_mature	Il18r1:ENSRNOT00000020194
lncRNA	.:MSTRG.18603.1	novel_mir25_mature	Il18r1:ENSRNOT00000020194
lncRNA	.:MSTRG.18617.1	novel_mir25_mature	Il18r1:ENSRNOT00000020194
lncRNA	.:MSTRG.20734.1	novel_mir25_mature	Il18r1:ENSRNOT00000020194
lncRNA	.:MSTRG.4278.1	novel_mir25_mature	Il18r1:ENSRNOT00000020194
lncRNA	.:MSTRG.8881.1	novel_mir25_mature	Il18r1:ENSRNOT00000020194
lncRNA	AC099449.1:MSTRG.2399.76	novel_mir25_mature	Il18r1:ENSRNOT00000020194
lncRNA	AC099449.1:MSTRG.2399.77	novel_mir25_mature	Il18r1:ENSRNOT00000020194
lncRNA	AC134224.2:MSTRG.2531.1	novel_mir25_mature	Il18r1:ENSRNOT00000020194
lncRNA	Grik2:MSTRG.15115.1	novel_mir25_mature	Il18r1:ENSRNOT00000020194
lncRNA	Tet1:MSTRG.14898.1	novel_mir25_mature	Il18r1:ENSRNOT00000020194
circRNA	circRNA1111	novel_mir25_mature	Il18r1:ENSRNOT00000020194
circRNA	circRNA1460	novel_mir25_mature	Il18r1:ENSRNOT00000020194
circRNA	circRNA2421	novel_mir25_mature	Il18r1:ENSRNOT00000020194
circRNA	circRNA3841	novel_mir25_mature	Il18r1:ENSRNOT00000020194
circRNA	circRNA3913	novel_mir25_mature	Il18r1:ENSRNOT00000020194
circRNA	circRNA4278	novel_mir25_mature	Il18r1:ENSRNOT00000020194
circRNA	circRNA577	novel_mir25_mature	Il18r1:ENSRNOT00000020194
lncRNA	.:MSTRG.10070.1	novel_mir25_mature	Islr:ENSRNOT00000075476
lncRNA	.:MSTRG.14783.3	novel_mir25_mature	Islr:ENSRNOT00000075476
lncRNA	.:MSTRG.18603.1	novel_mir25_mature	Islr:ENSRNOT00000075476
lncRNA	.:MSTRG.18617.1	novel_mir25_mature	Islr:ENSRNOT00000075476
lncRNA	.:MSTRG.20734.1	novel_mir25_mature	Islr:ENSRNOT00000075476
lncRNA	.:MSTRG.4278.1	novel_mir25_mature	Islr:ENSRNOT00000075476
lncRNA	.:MSTRG.8881.1	novel_mir25_mature	Islr:ENSRNOT00000075476
lncRNA	AC099449.1:MSTRG.2399.76	novel_mir25_mature	Islr:ENSRNOT00000075476
lncRNA	AC099449.1:MSTRG.2399.77	novel_mir25_mature	Islr:ENSRNOT00000075476
lncRNA	AC134224.2:MSTRG.2531.1	novel_mir25_mature	Islr:ENSRNOT00000075476
lncRNA	Grik2:MSTRG.15115.1	novel_mir25_mature	Islr:ENSRNOT00000075476
lncRNA	Tet1:MSTRG.14898.1	novel_mir25_mature	Islr:ENSRNOT00000075476
circRNA	circRNA1111	novel_mir25_mature	Islr:ENSRNOT00000075476
circRNA	circRNA1460	novel_mir25_mature	Islr:ENSRNOT00000075476
circRNA	circRNA2421	novel_mir25_mature	Islr:ENSRNOT00000075476
circRNA	circRNA3841	novel_mir25_mature	Islr:ENSRNOT00000075476
circRNA	circRNA3913	novel_mir25_mature	Islr:ENSRNOT00000075476
circRNA	circRNA4278	novel_mir25_mature	Islr:ENSRNOT00000075476
circRNA	circRNA577	novel_mir25_mature	Islr:ENSRNOT00000075476
lncRNA	.:MSTRG.10070.1	novel_mir25_mature	Luzp1:ENSRNOT00000091442
lncRNA	.:MSTRG.14783.3	novel_mir25_mature	Luzp1:ENSRNOT00000091442
lncRNA	.:MSTRG.18603.1	novel_mir25_mature	Luzp1:ENSRNOT00000091442
lncRNA	.:MSTRG.18617.1	novel_mir25_mature	Luzp1:ENSRNOT00000091442
lncRNA	.:MSTRG.20734.1	novel_mir25_mature	Luzp1:ENSRNOT00000091442
lncRNA	.:MSTRG.4278.1	novel_mir25_mature	Luzp1:ENSRNOT00000091442
lncRNA	.:MSTRG.8881.1	novel_mir25_mature	Luzp1:ENSRNOT00000091442
lncRNA	AC099449.1:MSTRG.2399.76	novel_mir25_mature	Luzp1:ENSRNOT00000091442
lncRNA	AC099449.1:MSTRG.2399.77	novel_mir25_mature	Luzp1:ENSRNOT00000091442
lncRNA	AC134224.2:MSTRG.2531.1	novel_mir25_mature	Luzp1:ENSRNOT00000091442
lncRNA	Grik2:MSTRG.15115.1	novel_mir25_mature	Luzp1:ENSRNOT00000091442
lncRNA	Tet1:MSTRG.14898.1	novel_mir25_mature	Luzp1:ENSRNOT00000091442
circRNA	circRNA1111	novel_mir25_mature	Luzp1:ENSRNOT00000091442
circRNA	circRNA1460	novel_mir25_mature	Luzp1:ENSRNOT00000091442
circRNA	circRNA2421	novel_mir25_mature	Luzp1:ENSRNOT00000091442
circRNA	circRNA3841	novel_mir25_mature	Luzp1:ENSRNOT00000091442
circRNA	circRNA3913	novel_mir25_mature	Luzp1:ENSRNOT00000091442
circRNA	circRNA4278	novel_mir25_mature	Luzp1:ENSRNOT00000091442
circRNA	circRNA577	novel_mir25_mature	Luzp1:ENSRNOT00000091442
lncRNA	.:MSTRG.10070.1	novel_mir25_mature	Ninj1:ENSRNOT00000022341
lncRNA	.:MSTRG.14783.3	novel_mir25_mature	Ninj1:ENSRNOT00000022341
lncRNA	.:MSTRG.18603.1	novel_mir25_mature	Ninj1:ENSRNOT00000022341
lncRNA	.:MSTRG.18617.1	novel_mir25_mature	Ninj1:ENSRNOT00000022341
lncRNA	.:MSTRG.20734.1	novel_mir25_mature	Ninj1:ENSRNOT00000022341
lncRNA	.:MSTRG.4278.1	novel_mir25_mature	Ninj1:ENSRNOT00000022341
lncRNA	.:MSTRG.8881.1	novel_mir25_mature	Ninj1:ENSRNOT00000022341
lncRNA	AC099449.1:MSTRG.2399.76	novel_mir25_mature	Ninj1:ENSRNOT00000022341
lncRNA	AC099449.1:MSTRG.2399.77	novel_mir25_mature	Ninj1:ENSRNOT00000022341
lncRNA	AC134224.2:MSTRG.2531.1	novel_mir25_mature	Ninj1:ENSRNOT00000022341
lncRNA	Grik2:MSTRG.15115.1	novel_mir25_mature	Ninj1:ENSRNOT00000022341
lncRNA	Tet1:MSTRG.14898.1	novel_mir25_mature	Ninj1:ENSRNOT00000022341
circRNA	circRNA1111	novel_mir25_mature	Ninj1:ENSRNOT00000022341
circRNA	circRNA1460	novel_mir25_mature	Ninj1:ENSRNOT00000022341
circRNA	circRNA2421	novel_mir25_mature	Ninj1:ENSRNOT00000022341
circRNA	circRNA3841	novel_mir25_mature	Ninj1:ENSRNOT00000022341
circRNA	circRNA3913	novel_mir25_mature	Ninj1:ENSRNOT00000022341
circRNA	circRNA4278	novel_mir25_mature	Ninj1:ENSRNOT00000022341
circRNA	circRNA577	novel_mir25_mature	Ninj1:ENSRNOT00000022341
lncRNA	.:MSTRG.10070.1	novel_mir25_mature	Nr5a2:ENSRNOT00000000812
lncRNA	.:MSTRG.14783.3	novel_mir25_mature	Nr5a2:ENSRNOT00000000812
lncRNA	.:MSTRG.18603.1	novel_mir25_mature	Nr5a2:ENSRNOT00000000812
lncRNA	.:MSTRG.18617.1	novel_mir25_mature	Nr5a2:ENSRNOT00000000812
lncRNA	.:MSTRG.20734.1	novel_mir25_mature	Nr5a2:ENSRNOT00000000812
lncRNA	.:MSTRG.4278.1	novel_mir25_mature	Nr5a2:ENSRNOT00000000812
lncRNA	.:MSTRG.8881.1	novel_mir25_mature	Nr5a2:ENSRNOT00000000812
lncRNA	AC099449.1:MSTRG.2399.76	novel_mir25_mature	Nr5a2:ENSRNOT00000000812
lncRNA	AC099449.1:MSTRG.2399.77	novel_mir25_mature	Nr5a2:ENSRNOT00000000812
lncRNA	AC134224.2:MSTRG.2531.1	novel_mir25_mature	Nr5a2:ENSRNOT00000000812
lncRNA	Grik2:MSTRG.15115.1	novel_mir25_mature	Nr5a2:ENSRNOT00000000812
lncRNA	Tet1:MSTRG.14898.1	novel_mir25_mature	Nr5a2:ENSRNOT00000000812
circRNA	circRNA1111	novel_mir25_mature	Nr5a2:ENSRNOT00000000812
circRNA	circRNA1460	novel_mir25_mature	Nr5a2:ENSRNOT00000000812
circRNA	circRNA2421	novel_mir25_mature	Nr5a2:ENSRNOT00000000812
circRNA	circRNA3841	novel_mir25_mature	Nr5a2:ENSRNOT00000000812
circRNA	circRNA3913	novel_mir25_mature	Nr5a2:ENSRNOT00000000812
circRNA	circRNA4278	novel_mir25_mature	Nr5a2:ENSRNOT00000000812
circRNA	circRNA577	novel_mir25_mature	Nr5a2:ENSRNOT00000000812
lncRNA	.:MSTRG.10070.1	novel_mir25_mature	Nrp1:ENSRNOT00000080465
lncRNA	.:MSTRG.14783.3	novel_mir25_mature	Nrp1:ENSRNOT00000080465
lncRNA	.:MSTRG.18603.1	novel_mir25_mature	Nrp1:ENSRNOT00000080465
lncRNA	.:MSTRG.18617.1	novel_mir25_mature	Nrp1:ENSRNOT00000080465
lncRNA	.:MSTRG.20734.1	novel_mir25_mature	Nrp1:ENSRNOT00000080465
lncRNA	.:MSTRG.4278.1	novel_mir25_mature	Nrp1:ENSRNOT00000080465
lncRNA	.:MSTRG.8881.1	novel_mir25_mature	Nrp1:ENSRNOT00000080465
lncRNA	AC099449.1:MSTRG.2399.76	novel_mir25_mature	Nrp1:ENSRNOT00000080465
lncRNA	AC099449.1:MSTRG.2399.77	novel_mir25_mature	Nrp1:ENSRNOT00000080465
lncRNA	AC134224.2:MSTRG.2531.1	novel_mir25_mature	Nrp1:ENSRNOT00000080465
lncRNA	Grik2:MSTRG.15115.1	novel_mir25_mature	Nrp1:ENSRNOT00000080465
lncRNA	Tet1:MSTRG.14898.1	novel_mir25_mature	Nrp1:ENSRNOT00000080465
circRNA	circRNA1111	novel_mir25_mature	Nrp1:ENSRNOT00000080465
circRNA	circRNA1460	novel_mir25_mature	Nrp1:ENSRNOT00000080465
circRNA	circRNA2421	novel_mir25_mature	Nrp1:ENSRNOT00000080465
circRNA	circRNA3841	novel_mir25_mature	Nrp1:ENSRNOT00000080465
circRNA	circRNA3913	novel_mir25_mature	Nrp1:ENSRNOT00000080465
circRNA	circRNA4278	novel_mir25_mature	Nrp1:ENSRNOT00000080465
circRNA	circRNA577	novel_mir25_mature	Nrp1:ENSRNOT00000080465
lncRNA	.:MSTRG.10070.1	novel_mir25_mature	Olfml2a:ENSRNOT00000018853
lncRNA	.:MSTRG.14783.3	novel_mir25_mature	Olfml2a:ENSRNOT00000018853
lncRNA	.:MSTRG.18603.1	novel_mir25_mature	Olfml2a:ENSRNOT00000018853
lncRNA	.:MSTRG.18617.1	novel_mir25_mature	Olfml2a:ENSRNOT00000018853
lncRNA	.:MSTRG.20734.1	novel_mir25_mature	Olfml2a:ENSRNOT00000018853
lncRNA	.:MSTRG.4278.1	novel_mir25_mature	Olfml2a:ENSRNOT00000018853
lncRNA	.:MSTRG.8881.1	novel_mir25_mature	Olfml2a:ENSRNOT00000018853
lncRNA	AC099449.1:MSTRG.2399.76	novel_mir25_mature	Olfml2a:ENSRNOT00000018853
lncRNA	AC099449.1:MSTRG.2399.77	novel_mir25_mature	Olfml2a:ENSRNOT00000018853
lncRNA	AC134224.2:MSTRG.2531.1	novel_mir25_mature	Olfml2a:ENSRNOT00000018853
lncRNA	Grik2:MSTRG.15115.1	novel_mir25_mature	Olfml2a:ENSRNOT00000018853
lncRNA	Tet1:MSTRG.14898.1	novel_mir25_mature	Olfml2a:ENSRNOT00000018853
circRNA	circRNA1111	novel_mir25_mature	Olfml2a:ENSRNOT00000018853
circRNA	circRNA1460	novel_mir25_mature	Olfml2a:ENSRNOT00000018853
circRNA	circRNA2421	novel_mir25_mature	Olfml2a:ENSRNOT00000018853
circRNA	circRNA3841	novel_mir25_mature	Olfml2a:ENSRNOT00000018853
circRNA	circRNA3913	novel_mir25_mature	Olfml2a:ENSRNOT00000018853
circRNA	circRNA4278	novel_mir25_mature	Olfml2a:ENSRNOT00000018853
circRNA	circRNA577	novel_mir25_mature	Olfml2a:ENSRNOT00000018853
lncRNA	.:MSTRG.10070.1	novel_mir25_mature	Prss35:ENSRNOT00000034683
lncRNA	.:MSTRG.14783.3	novel_mir25_mature	Prss35:ENSRNOT00000034683
lncRNA	.:MSTRG.18603.1	novel_mir25_mature	Prss35:ENSRNOT00000034683
lncRNA	.:MSTRG.18617.1	novel_mir25_mature	Prss35:ENSRNOT00000034683
lncRNA	.:MSTRG.20734.1	novel_mir25_mature	Prss35:ENSRNOT00000034683
lncRNA	.:MSTRG.4278.1	novel_mir25_mature	Prss35:ENSRNOT00000034683
lncRNA	.:MSTRG.8881.1	novel_mir25_mature	Prss35:ENSRNOT00000034683
lncRNA	AC099449.1:MSTRG.2399.76	novel_mir25_mature	Prss35:ENSRNOT00000034683
lncRNA	AC099449.1:MSTRG.2399.77	novel_mir25_mature	Prss35:ENSRNOT00000034683
lncRNA	AC134224.2:MSTRG.2531.1	novel_mir25_mature	Prss35:ENSRNOT00000034683
lncRNA	Grik2:MSTRG.15115.1	novel_mir25_mature	Prss35:ENSRNOT00000034683
lncRNA	Tet1:MSTRG.14898.1	novel_mir25_mature	Prss35:ENSRNOT00000034683
circRNA	circRNA1111	novel_mir25_mature	Prss35:ENSRNOT00000034683
circRNA	circRNA1460	novel_mir25_mature	Prss35:ENSRNOT00000034683
circRNA	circRNA2421	novel_mir25_mature	Prss35:ENSRNOT00000034683
circRNA	circRNA3841	novel_mir25_mature	Prss35:ENSRNOT00000034683
circRNA	circRNA3913	novel_mir25_mature	Prss35:ENSRNOT00000034683
circRNA	circRNA4278	novel_mir25_mature	Prss35:ENSRNOT00000034683
circRNA	circRNA577	novel_mir25_mature	Prss35:ENSRNOT00000034683
lncRNA	.:MSTRG.10070.1	novel_mir25_mature	Rbmx:ENSRNOT00000001154
lncRNA	.:MSTRG.14783.3	novel_mir25_mature	Rbmx:ENSRNOT00000001154
lncRNA	.:MSTRG.18603.1	novel_mir25_mature	Rbmx:ENSRNOT00000001154
lncRNA	.:MSTRG.18617.1	novel_mir25_mature	Rbmx:ENSRNOT00000001154
lncRNA	.:MSTRG.20734.1	novel_mir25_mature	Rbmx:ENSRNOT00000001154
lncRNA	.:MSTRG.4278.1	novel_mir25_mature	Rbmx:ENSRNOT00000001154
lncRNA	.:MSTRG.8881.1	novel_mir25_mature	Rbmx:ENSRNOT00000001154
lncRNA	AC099449.1:MSTRG.2399.76	novel_mir25_mature	Rbmx:ENSRNOT00000001154
lncRNA	AC099449.1:MSTRG.2399.77	novel_mir25_mature	Rbmx:ENSRNOT00000001154
lncRNA	AC134224.2:MSTRG.2531.1	novel_mir25_mature	Rbmx:ENSRNOT00000001154
lncRNA	Grik2:MSTRG.15115.1	novel_mir25_mature	Rbmx:ENSRNOT00000001154
lncRNA	Tet1:MSTRG.14898.1	novel_mir25_mature	Rbmx:ENSRNOT00000001154
circRNA	circRNA1111	novel_mir25_mature	Rbmx:ENSRNOT00000001154
circRNA	circRNA1460	novel_mir25_mature	Rbmx:ENSRNOT00000001154
circRNA	circRNA2421	novel_mir25_mature	Rbmx:ENSRNOT00000001154
circRNA	circRNA3841	novel_mir25_mature	Rbmx:ENSRNOT00000001154
circRNA	circRNA3913	novel_mir25_mature	Rbmx:ENSRNOT00000001154
circRNA	circRNA4278	novel_mir25_mature	Rbmx:ENSRNOT00000001154
circRNA	circRNA577	novel_mir25_mature	Rbmx:ENSRNOT00000001154
lncRNA	.:MSTRG.10070.1	novel_mir25_mature	Sar1b:ENSRNOT00000006567
lncRNA	.:MSTRG.14783.3	novel_mir25_mature	Sar1b:ENSRNOT00000006567
lncRNA	.:MSTRG.18603.1	novel_mir25_mature	Sar1b:ENSRNOT00000006567
lncRNA	.:MSTRG.18617.1	novel_mir25_mature	Sar1b:ENSRNOT00000006567
lncRNA	.:MSTRG.20734.1	novel_mir25_mature	Sar1b:ENSRNOT00000006567
lncRNA	.:MSTRG.4278.1	novel_mir25_mature	Sar1b:ENSRNOT00000006567
lncRNA	.:MSTRG.8881.1	novel_mir25_mature	Sar1b:ENSRNOT00000006567
lncRNA	AC099449.1:MSTRG.2399.76	novel_mir25_mature	Sar1b:ENSRNOT00000006567
lncRNA	AC099449.1:MSTRG.2399.77	novel_mir25_mature	Sar1b:ENSRNOT00000006567
lncRNA	AC134224.2:MSTRG.2531.1	novel_mir25_mature	Sar1b:ENSRNOT00000006567
lncRNA	Grik2:MSTRG.15115.1	novel_mir25_mature	Sar1b:ENSRNOT00000006567
lncRNA	Tet1:MSTRG.14898.1	novel_mir25_mature	Sar1b:ENSRNOT00000006567
circRNA	circRNA1111	novel_mir25_mature	Sar1b:ENSRNOT00000006567
circRNA	circRNA1460	novel_mir25_mature	Sar1b:ENSRNOT00000006567
circRNA	circRNA2421	novel_mir25_mature	Sar1b:ENSRNOT00000006567
circRNA	circRNA3841	novel_mir25_mature	Sar1b:ENSRNOT00000006567
circRNA	circRNA3913	novel_mir25_mature	Sar1b:ENSRNOT00000006567
circRNA	circRNA4278	novel_mir25_mature	Sar1b:ENSRNOT00000006567
circRNA	circRNA577	novel_mir25_mature	Sar1b:ENSRNOT00000006567
lncRNA	.:MSTRG.10070.1	novel_mir25_mature	Srsf3:ENSRNOT00000092663
lncRNA	.:MSTRG.14783.3	novel_mir25_mature	Srsf3:ENSRNOT00000092663
lncRNA	.:MSTRG.18603.1	novel_mir25_mature	Srsf3:ENSRNOT00000092663
lncRNA	.:MSTRG.18617.1	novel_mir25_mature	Srsf3:ENSRNOT00000092663
lncRNA	.:MSTRG.20734.1	novel_mir25_mature	Srsf3:ENSRNOT00000092663
lncRNA	.:MSTRG.4278.1	novel_mir25_mature	Srsf3:ENSRNOT00000092663
lncRNA	.:MSTRG.8881.1	novel_mir25_mature	Srsf3:ENSRNOT00000092663
lncRNA	AC099449.1:MSTRG.2399.76	novel_mir25_mature	Srsf3:ENSRNOT00000092663
lncRNA	AC099449.1:MSTRG.2399.77	novel_mir25_mature	Srsf3:ENSRNOT00000092663
lncRNA	AC134224.2:MSTRG.2531.1	novel_mir25_mature	Srsf3:ENSRNOT00000092663
lncRNA	Grik2:MSTRG.15115.1	novel_mir25_mature	Srsf3:ENSRNOT00000092663
lncRNA	Tet1:MSTRG.14898.1	novel_mir25_mature	Srsf3:ENSRNOT00000092663
circRNA	circRNA1111	novel_mir25_mature	Srsf3:ENSRNOT00000092663
circRNA	circRNA1460	novel_mir25_mature	Srsf3:ENSRNOT00000092663
circRNA	circRNA2421	novel_mir25_mature	Srsf3:ENSRNOT00000092663
circRNA	circRNA3841	novel_mir25_mature	Srsf3:ENSRNOT00000092663
circRNA	circRNA3913	novel_mir25_mature	Srsf3:ENSRNOT00000092663
circRNA	circRNA4278	novel_mir25_mature	Srsf3:ENSRNOT00000092663
circRNA	circRNA577	novel_mir25_mature	Srsf3:ENSRNOT00000092663
lncRNA	.:MSTRG.10070.1	novel_mir25_mature	St3gal1:ENSRNOT00000010980
lncRNA	.:MSTRG.14783.3	novel_mir25_mature	St3gal1:ENSRNOT00000010980
lncRNA	.:MSTRG.18603.1	novel_mir25_mature	St3gal1:ENSRNOT00000010980
lncRNA	.:MSTRG.18617.1	novel_mir25_mature	St3gal1:ENSRNOT00000010980
lncRNA	.:MSTRG.20734.1	novel_mir25_mature	St3gal1:ENSRNOT00000010980
lncRNA	.:MSTRG.4278.1	novel_mir25_mature	St3gal1:ENSRNOT00000010980
lncRNA	.:MSTRG.8881.1	novel_mir25_mature	St3gal1:ENSRNOT00000010980
lncRNA	AC099449.1:MSTRG.2399.76	novel_mir25_mature	St3gal1:ENSRNOT00000010980
lncRNA	AC099449.1:MSTRG.2399.77	novel_mir25_mature	St3gal1:ENSRNOT00000010980
lncRNA	AC134224.2:MSTRG.2531.1	novel_mir25_mature	St3gal1:ENSRNOT00000010980
lncRNA	Grik2:MSTRG.15115.1	novel_mir25_mature	St3gal1:ENSRNOT00000010980
lncRNA	Tet1:MSTRG.14898.1	novel_mir25_mature	St3gal1:ENSRNOT00000010980
circRNA	circRNA1111	novel_mir25_mature	St3gal1:ENSRNOT00000010980
circRNA	circRNA1460	novel_mir25_mature	St3gal1:ENSRNOT00000010980
circRNA	circRNA2421	novel_mir25_mature	St3gal1:ENSRNOT00000010980
circRNA	circRNA3841	novel_mir25_mature	St3gal1:ENSRNOT00000010980
circRNA	circRNA3913	novel_mir25_mature	St3gal1:ENSRNOT00000010980
circRNA	circRNA4278	novel_mir25_mature	St3gal1:ENSRNOT00000010980
circRNA	circRNA577	novel_mir25_mature	St3gal1:ENSRNOT00000010980
lncRNA	.:MSTRG.10070.1	novel_mir25_mature	St3gal1:ENSRNOT00000093353
lncRNA	.:MSTRG.14783.3	novel_mir25_mature	St3gal1:ENSRNOT00000093353
lncRNA	.:MSTRG.18603.1	novel_mir25_mature	St3gal1:ENSRNOT00000093353
lncRNA	.:MSTRG.18617.1	novel_mir25_mature	St3gal1:ENSRNOT00000093353
lncRNA	.:MSTRG.20734.1	novel_mir25_mature	St3gal1:ENSRNOT00000093353
lncRNA	.:MSTRG.4278.1	novel_mir25_mature	St3gal1:ENSRNOT00000093353
lncRNA	.:MSTRG.8881.1	novel_mir25_mature	St3gal1:ENSRNOT00000093353
lncRNA	AC099449.1:MSTRG.2399.76	novel_mir25_mature	St3gal1:ENSRNOT00000093353
lncRNA	AC099449.1:MSTRG.2399.77	novel_mir25_mature	St3gal1:ENSRNOT00000093353
lncRNA	AC134224.2:MSTRG.2531.1	novel_mir25_mature	St3gal1:ENSRNOT00000093353
lncRNA	Grik2:MSTRG.15115.1	novel_mir25_mature	St3gal1:ENSRNOT00000093353
lncRNA	Tet1:MSTRG.14898.1	novel_mir25_mature	St3gal1:ENSRNOT00000093353
circRNA	circRNA1111	novel_mir25_mature	St3gal1:ENSRNOT00000093353
circRNA	circRNA1460	novel_mir25_mature	St3gal1:ENSRNOT00000093353
circRNA	circRNA2421	novel_mir25_mature	St3gal1:ENSRNOT00000093353
circRNA	circRNA3841	novel_mir25_mature	St3gal1:ENSRNOT00000093353
circRNA	circRNA3913	novel_mir25_mature	St3gal1:ENSRNOT00000093353
circRNA	circRNA4278	novel_mir25_mature	St3gal1:ENSRNOT00000093353
circRNA	circRNA577	novel_mir25_mature	St3gal1:ENSRNOT00000093353
lncRNA	.:MSTRG.10070.1	novel_mir25_mature	Zfp382:ENSRNOT00000080555
lncRNA	.:MSTRG.14783.3	novel_mir25_mature	Zfp382:ENSRNOT00000080555
lncRNA	.:MSTRG.18603.1	novel_mir25_mature	Zfp382:ENSRNOT00000080555
lncRNA	.:MSTRG.18617.1	novel_mir25_mature	Zfp382:ENSRNOT00000080555
lncRNA	.:MSTRG.20734.1	novel_mir25_mature	Zfp382:ENSRNOT00000080555
lncRNA	.:MSTRG.4278.1	novel_mir25_mature	Zfp382:ENSRNOT00000080555
lncRNA	.:MSTRG.8881.1	novel_mir25_mature	Zfp382:ENSRNOT00000080555
lncRNA	AC099449.1:MSTRG.2399.76	novel_mir25_mature	Zfp382:ENSRNOT00000080555
lncRNA	AC099449.1:MSTRG.2399.77	novel_mir25_mature	Zfp382:ENSRNOT00000080555
lncRNA	AC134224.2:MSTRG.2531.1	novel_mir25_mature	Zfp382:ENSRNOT00000080555
lncRNA	Grik2:MSTRG.15115.1	novel_mir25_mature	Zfp382:ENSRNOT00000080555
lncRNA	Tet1:MSTRG.14898.1	novel_mir25_mature	Zfp382:ENSRNOT00000080555
circRNA	circRNA1111	novel_mir25_mature	Zfp382:ENSRNOT00000080555
circRNA	circRNA1460	novel_mir25_mature	Zfp382:ENSRNOT00000080555
circRNA	circRNA2421	novel_mir25_mature	Zfp382:ENSRNOT00000080555
circRNA	circRNA3841	novel_mir25_mature	Zfp382:ENSRNOT00000080555
circRNA	circRNA3913	novel_mir25_mature	Zfp382:ENSRNOT00000080555
circRNA	circRNA4278	novel_mir25_mature	Zfp382:ENSRNOT00000080555
circRNA	circRNA577	novel_mir25_mature	Zfp382:ENSRNOT00000080555
circRNA	circRNA2410	novel_mir27_mature	Arhgef40:ENSRNOT00000078475
circRNA	circRNA3594	novel_mir27_mature	Arhgef40:ENSRNOT00000078475
circRNA	circRNA3641	novel_mir27_mature	Arhgef40:ENSRNOT00000078475
circRNA	circRNA2410	novel_mir27_mature	Col4a1:ENSRNOT00000057386
circRNA	circRNA3594	novel_mir27_mature	Col4a1:ENSRNOT00000057386
circRNA	circRNA3641	novel_mir27_mature	Col4a1:ENSRNOT00000057386
circRNA	circRNA2410	novel_mir27_mature	Derl1:ENSRNOT00000007484
circRNA	circRNA3594	novel_mir27_mature	Derl1:ENSRNOT00000007484
circRNA	circRNA3641	novel_mir27_mature	Derl1:ENSRNOT00000007484
circRNA	circRNA2410	novel_mir27_mature	Erlin1:ENSRNOT00000017268
circRNA	circRNA3594	novel_mir27_mature	Erlin1:ENSRNOT00000017268
circRNA	circRNA3641	novel_mir27_mature	Erlin1:ENSRNOT00000017268
circRNA	circRNA2410	novel_mir27_mature	Fam89b:ENSRNOT00000016987
circRNA	circRNA3594	novel_mir27_mature	Fam89b:ENSRNOT00000016987
circRNA	circRNA3641	novel_mir27_mature	Fam89b:ENSRNOT00000016987
circRNA	circRNA2410	novel_mir27_mature	Parva:ENSRNOT00000021671
circRNA	circRNA3594	novel_mir27_mature	Parva:ENSRNOT00000021671
circRNA	circRNA3641	novel_mir27_mature	Parva:ENSRNOT00000021671
circRNA	circRNA2410	novel_mir27_mature	Spn:ENSRNOT00000055013
circRNA	circRNA3594	novel_mir27_mature	Spn:ENSRNOT00000055013
circRNA	circRNA3641	novel_mir27_mature	Spn:ENSRNOT00000055013
lncRNA	.:MSTRG.12641.1	novel_mir28_mature	Emp1:ENSRNOT00000011580
circRNA	circRNA1187	novel_mir28_mature	Emp1:ENSRNOT00000011580
circRNA	circRNA1188	novel_mir28_mature	Emp1:ENSRNOT00000011580
circRNA	circRNA1191	novel_mir28_mature	Emp1:ENSRNOT00000011580
lncRNA	.:MSTRG.12641.1	novel_mir28_mature	Podxl:ENSRNOT00000077406
circRNA	circRNA1187	novel_mir28_mature	Podxl:ENSRNOT00000077406
circRNA	circRNA1188	novel_mir28_mature	Podxl:ENSRNOT00000077406
circRNA	circRNA1191	novel_mir28_mature	Podxl:ENSRNOT00000077406
lncRNA	.:MSTRG.12641.1	novel_mir28_mature	Sra1:ENSRNOT00000024671
circRNA	circRNA1187	novel_mir28_mature	Sra1:ENSRNOT00000024671
circRNA	circRNA1188	novel_mir28_mature	Sra1:ENSRNOT00000024671
circRNA	circRNA1191	novel_mir28_mature	Sra1:ENSRNOT00000024671
lncRNA	.:MSTRG.3178.1	novel_mir29_mature	Pip5k1c:ENSRNOT00000088364
circRNA	circRNA1136	novel_mir29_mature	Pip5k1c:ENSRNOT00000088364
circRNA	circRNA4418	novel_mir29_mature	Pip5k1c:ENSRNOT00000088364
lncRNA	.:MSTRG.9221.1	novel_mir2_mature	Arpc5l:ENSRNOT00000019405
circRNA	circRNA1295	novel_mir2_mature	Arpc5l:ENSRNOT00000019405
circRNA	circRNA1984	novel_mir2_mature	Arpc5l:ENSRNOT00000019405
circRNA	circRNA2941	novel_mir2_mature	Arpc5l:ENSRNOT00000019405
circRNA	circRNA3278	novel_mir2_mature	Arpc5l:ENSRNOT00000019405
lncRNA	.:MSTRG.9221.1	novel_mir2_mature	Cyp11b3:ENSRNOT00000041774
circRNA	circRNA1295	novel_mir2_mature	Cyp11b3:ENSRNOT00000041774
circRNA	circRNA1984	novel_mir2_mature	Cyp11b3:ENSRNOT00000041774
circRNA	circRNA2941	novel_mir2_mature	Cyp11b3:ENSRNOT00000041774
circRNA	circRNA3278	novel_mir2_mature	Cyp11b3:ENSRNOT00000041774
lncRNA	.:MSTRG.9221.1	novel_mir2_mature	Erlin1:ENSRNOT00000017268
circRNA	circRNA1295	novel_mir2_mature	Erlin1:ENSRNOT00000017268
circRNA	circRNA1984	novel_mir2_mature	Erlin1:ENSRNOT00000017268
circRNA	circRNA2941	novel_mir2_mature	Erlin1:ENSRNOT00000017268
circRNA	circRNA3278	novel_mir2_mature	Erlin1:ENSRNOT00000017268
lncRNA	.:MSTRG.9221.1	novel_mir2_mature	Plod2:ENSRNOT00000085808
circRNA	circRNA1295	novel_mir2_mature	Plod2:ENSRNOT00000085808
circRNA	circRNA1984	novel_mir2_mature	Plod2:ENSRNOT00000085808
circRNA	circRNA2941	novel_mir2_mature	Plod2:ENSRNOT00000085808
circRNA	circRNA3278	novel_mir2_mature	Plod2:ENSRNOT00000085808
lncRNA	.:MSTRG.9221.1	novel_mir2_mature	Sox5:ENSRNOT00000055542
circRNA	circRNA1295	novel_mir2_mature	Sox5:ENSRNOT00000055542
circRNA	circRNA1984	novel_mir2_mature	Sox5:ENSRNOT00000055542
circRNA	circRNA2941	novel_mir2_mature	Sox5:ENSRNOT00000055542
circRNA	circRNA3278	novel_mir2_mature	Sox5:ENSRNOT00000055542
lncRNA	.:MSTRG.9221.1	novel_mir2_mature	Wnt4:ENSRNOT00000081893
circRNA	circRNA1295	novel_mir2_mature	Wnt4:ENSRNOT00000081893
circRNA	circRNA1984	novel_mir2_mature	Wnt4:ENSRNOT00000081893
circRNA	circRNA2941	novel_mir2_mature	Wnt4:ENSRNOT00000081893
circRNA	circRNA3278	novel_mir2_mature	Wnt4:ENSRNOT00000081893
lncRNA	.:MSTRG.9221.1	novel_mir2_mature	Zfp36l1:ENSRNOT00000083677
circRNA	circRNA1295	novel_mir2_mature	Zfp36l1:ENSRNOT00000083677
circRNA	circRNA1984	novel_mir2_mature	Zfp36l1:ENSRNOT00000083677
circRNA	circRNA2941	novel_mir2_mature	Zfp36l1:ENSRNOT00000083677
circRNA	circRNA3278	novel_mir2_mature	Zfp36l1:ENSRNOT00000083677
lncRNA	.:MSTRG.11468.1	novel_mir30_mature	Acot1:ENSRNOT00000080859
lncRNA	.:MSTRG.17992.1	novel_mir30_mature	Acot1:ENSRNOT00000080859
[truncated: 30,585 more rows]
