# Supplementary material for: Identification of Competing Endogenous RNA and Micro-RNA Profiles and Regulatory Networks in 4-Nonylphenol-induced Impairment of Sertoli Cells
Source: Front Pharmacol. 2021 May 18;12:644204. doi: 10.3389/fphar.2021.644204 (PMC8167654; doi:10.3389/fphar.2021.644204)
Supplement: Supplementary file 2 [file table1.xls]

## Sheet: Primers
NO.	primer ID	Sequence (5'-3')
1	circPTEN-F	GCACAAGAGGCCCTGGATTT
2	circPTEN-R	GGCGGTGTCATAATGTCTCTC
3	circ1377-F	ATCAAGGAGACAGCGCAAGC
4	circ1377-R	CGTCCTCACACACCTGTCTC
5	circ673-F	AAGCCGCCGACAGGAA
6	circ673-R	CTGCCGGTTCTGTTCCACTT
7	circ1789-F	ATGGACCCCAAGAGTCGAGA
8	circ1789-R	CTGAGAAAAGTGGCTGGCCT
9	AR-F	AATGTACAGCCAGTGCGTGA
10	AR-R	TTGGTGAGCTGGTAGAAGCG
11	CBP-F	ACATGGTGGAGGACTGCTTG
12	CBP-R	AGTTTAACTGGGACAGGCGG
13	ATF6-F	GTGAAGACTGGGAGTCCACG
14	ATF6-R	CAACTCCTCAGGAACGTGCT
