# Supplementary material for: Identification of Competing Endogenous RNA and Micro-RNA Profiles and Regulatory Networks in 4-Nonylphenol-induced Impairment of Sertoli Cells
Source: Front Pharmacol. 2021 May 18;12:644204. doi: 10.3389/fphar.2021.644204 (PMC8167654; doi:10.3389/fphar.2021.644204)
Supplement: Supplementary file 3 [file table3.xlsx]

## Sheet: Sheet1
RNA	miRNA	mRNA
circRNA673	rno-miR-1956-3p_mature	Ar:ENSRNOT00000009129
circRNA673	rno-miR-1956-3p_mature	Cntnap1:ENSRNOT00000027505
circRNA673	rno-miR-1956-3p_mature	Cpz:ENSRNOT00000012109
circRNA673	rno-miR-1956-3p_mature	Cyth3:ENSRNOT00000001412
circRNA673	rno-miR-1956-3p_mature	Ddah1:ENSRNOT00000045016
circRNA673	rno-miR-1956-3p_mature	Egln2:ENSRNOT00000028434
circRNA673	rno-miR-1956-3p_mature	Eif2b1:ENSRNOT00000001373
circRNA673	rno-miR-1956-3p_mature	Fibin:ENSRNOT00000006203
circRNA673	rno-miR-1956-3p_mature	Flna:ENSRNOT00000079889
circRNA673	rno-miR-1956-3p_mature	Gamt:ENSRNOT00000028969
circRNA673	rno-miR-1956-3p_mature	Hadh:ENSRNOT00000014658
circRNA673	rno-miR-1956-3p_mature	Lbh:ENSRNOT00000061284
circRNA673	rno-miR-1956-3p_mature	Mfsd7:ENSRNOT00000037459
circRNA673	rno-miR-1956-3p_mature	Mill1:ENSRNOT00000035286
circRNA673	rno-miR-1956-3p_mature	Pcsk6:ENSRNOT00000015845
circRNA673	rno-miR-1956-3p_mature	Slc9a3r2:ENSRNOT00000004172
circRNA673	rno-miR-1956-3p_mature	Smpd1:ENSRNOT00000024224
circRNA673	rno-miR-1956-3p_mature	Svep1:ENSRNOT00000085698
circRNA673	rno-miR-1956-3p_mature	Tlr5:ENSRNOT00000004821
circRNA673	rno-miR-1956-3p_mature	Tspo:ENSRNOT00000014089
circRNA673	rno-miR-3064-5p_mature	Amot:ENSRNOT00000090918
circRNA673	rno-miR-3064-5p_mature	C1r:ENSRNOT00000078349
circRNA673	rno-miR-3064-5p_mature	Elmsan1:ENSRNOT00000088712
circRNA673	rno-miR-3064-5p_mature	Gsap:ENSRNOT00000083964
circRNA673	rno-miR-3064-5p_mature	Ifit3:ENSRNOT00000031025
circRNA673	rno-miR-3064-5p_mature	Podxl:ENSRNOT00000077406
circRNA673	rno-miR-3064-5p_mature	Tgfb2:ENSRNOT00000003313
circRNA673	rno-miR-3064-5p_mature	Tmem30a:ENSRNOT00000015299
circRNA1377	rno-miR-3594-5p_mature	Atf6:ENSRNOT00000029202
circRNA1377	rno-miR-3594-5p_mature	Chek1:ENSRNOT00000043518
circRNA1377	rno-miR-3594-5p_mature	Col12a1:ENSRNOT00000077071
circRNA1377	rno-miR-3594-5p_mature	Cys1:ENSRNOT00000089859
circRNA1377	rno-miR-3594-5p_mature	Fgfr1op:ENSRNOT00000085501
circRNA1377	rno-miR-3594-5p_mature	Flt4:ENSRNOT00000003519
circRNA1377	rno-miR-3594-5p_mature	Gsta6:ENSRNOT00000036813
circRNA1377	rno-miR-3594-5p_mature	Hspa4:ENSRNOT00000023628
circRNA1377	rno-miR-3594-5p_mature	Inhbe:ENSRNOT00000010106
circRNA1377	rno-miR-3594-5p_mature	Kif2c:ENSRNOT00000025903
circRNA1377	rno-miR-3594-5p_mature	Kif4a:ENSRNOT00000078233
circRNA1377	rno-miR-3594-5p_mature	LOC103690017:ENSRNOT00000076554
circRNA1377	rno-miR-3594-5p_mature	Mfap2:ENSRNOT00000010993
circRNA1377	rno-miR-3594-5p_mature	Napa:ENSRNOT00000002044
circRNA1377	rno-miR-3594-5p_mature	Nemp2:ENSRNOT00000029204
circRNA1377	rno-miR-3594-5p_mature	Pid1:ENSRNOT00000084446
circRNA1377	rno-miR-3594-5p_mature	Prokr1:ENSRNOT00000012913
circRNA1377	rno-miR-3594-5p_mature	Ripor1:ENSRNOT00000089022
circRNA1377	rno-miR-3594-5p_mature	Sapcd1:ENSRNOT00000001146
circRNA1377	rno-miR-3594-5p_mature	Sectm1b:ENSRNOT00000054932
circRNA1377	rno-miR-3594-5p_mature	Serp1:ENSRNOT00000017868
circRNA1377	rno-miR-3594-5p_mature	Slc27a1:ENSRNOT00000024659
circRNA1377	rno-miR-3594-5p_mature	St3gal4:ENSRNOT00000013243
circRNA1377	rno-miR-3594-5p_mature	Ston1:ENSRNOT00000022370
circRNA1377	rno-miR-3594-5p_mature	Syndig1:ENSRNOT00000068210
circRNA1377	rno-miR-3594-5p_mature	Tcf23:ENSRNOT00000009090
circRNA1377	rno-miR-3594-5p_mature	Tle2:ENSRNOT00000084006
circRNA1377	rno-miR-3594-5p_mature	Upk1a:ENSRNOT00000033621
circRNA1377	rno-miR-3594-5p_mature	Zfp382:ENSRNOT00000080555
circRNA1789	rno-miR-193a-5p_mature	Acss2:ENSRNOT00000064013
circRNA1789	rno-miR-193a-5p_mature	Calhm5:ENSRNOT00000057313
circRNA1789	rno-miR-193a-5p_mature	Cmklr1:ENSRNOT00000000893
circRNA1789	rno-miR-193a-5p_mature	Dmpk:ENSRNOT00000020428
circRNA1789	rno-miR-193a-5p_mature	Dusp14:ENSRNOT00000077025
circRNA1789	rno-miR-193a-5p_mature	Dusp14:ENSRNOT00000083300
circRNA1789	rno-miR-193a-5p_mature	Ftcd:ENSRNOT00000001699
circRNA1789	rno-miR-193a-5p_mature	Gstm6:ENSRNOT00000025746
circRNA1789	rno-miR-193a-5p_mature	Hsp90b1:ENSRNOT00000079731
circRNA1789	rno-miR-193a-5p_mature	Jam2:ENSRNOT00000046973
circRNA1789	rno-miR-193a-5p_mature	Me1:ENSRNOT00000013244
circRNA1789	rno-miR-193a-5p_mature	Slc30a5:ENSRNOT00000025506
circRNA1789	rno-miR-193a-5p_mature	Taf7l:ENSRNOT00000045556
circRNA1789	rno-miR-193a-5p_mature	Ube2a:ENSRNOT00000061455
circRNA1789	rno-miR-1956-3p_mature	Ar:ENSRNOT00000009129
circRNA1789	rno-miR-1956-3p_mature	Cntnap1:ENSRNOT00000027505
circRNA1789	rno-miR-1956-3p_mature	Cpz:ENSRNOT00000012109
circRNA1789	rno-miR-1956-3p_mature	Cyth3:ENSRNOT00000001412
circRNA1789	rno-miR-1956-3p_mature	Ddah1:ENSRNOT00000045016
circRNA1789	rno-miR-1956-3p_mature	Egln2:ENSRNOT00000028434
circRNA1789	rno-miR-1956-3p_mature	Eif2b1:ENSRNOT00000001373
circRNA1789	rno-miR-1956-3p_mature	Fibin:ENSRNOT00000006203
circRNA1789	rno-miR-1956-3p_mature	Flna:ENSRNOT00000079889
circRNA1789	rno-miR-1956-3p_mature	Gamt:ENSRNOT00000028969
circRNA1789	rno-miR-1956-3p_mature	Hadh:ENSRNOT00000014658
circRNA1789	rno-miR-1956-3p_mature	Lbh:ENSRNOT00000061284
circRNA1789	rno-miR-1956-3p_mature	Mfsd7:ENSRNOT00000037459
circRNA1789	rno-miR-1956-3p_mature	Mill1:ENSRNOT00000035286
circRNA1789	rno-miR-1956-3p_mature	Pcsk6:ENSRNOT00000015845
circRNA1789	rno-miR-1956-3p_mature	Slc9a3r2:ENSRNOT00000004172
circRNA1789	rno-miR-1956-3p_mature	Smpd1:ENSRNOT00000024224
circRNA1789	rno-miR-1956-3p_mature	Svep1:ENSRNOT00000085698
circRNA1789	rno-miR-1956-3p_mature	Tlr5:ENSRNOT00000004821
circRNA1789	rno-miR-1956-3p_mature	Tspo:ENSRNOT00000014089
circRNA1789	rno-miR-204-5p_mature	Amot:ENSRNOT00000090918
circRNA1789	rno-miR-204-5p_mature	Dhh:ENSRNOT00000087327
circRNA1789	rno-miR-204-5p_mature	Efemp2:ENSRNOT00000052315
circRNA1789	rno-miR-204-5p_mature	Efemp2:ENSRNOT00000080520
circRNA1789	rno-miR-204-5p_mature	Ephb2:ENSRNOT00000016983
circRNA1789	rno-miR-204-5p_mature	Gpr83:ENSRNOT00000044945
circRNA1789	rno-miR-204-5p_mature	Kdelc2:ENSRNOT00000009497
circRNA1789	rno-miR-204-5p_mature	Pcdh7:ENSRNOT00000049245
circRNA1789	rno-miR-3557-5p_mature	Ccdc80:ENSRNOT00000059735
circRNA1789	rno-miR-3557-5p_mature	Cxxc4:ENSRNOT00000072196
circRNA1789	rno-miR-3557-5p_mature	Des:ENSRNOT00000026860
circRNA1789	rno-miR-3557-5p_mature	Dyrk1a:ENSRNOT00000050342
circRNA1789	rno-miR-3557-5p_mature	RGD1561161:ENSRNOT00000085826
circRNA1789	rno-miR-3557-5p_mature	Zfp36l1:ENSRNOT00000083677
circRNA1789	rno-miR-3593-5p_mature	AABR07002134.1:ENSRNOT00000074063
circRNA1789	rno-miR-3593-5p_mature	Aqp1:ENSRNOT00000015692
circRNA1789	rno-miR-3593-5p_mature	Arhgef39:ENSRNOT00000031336
circRNA1789	rno-miR-3593-5p_mature	Clasp1:ENSRNOT00000093127
circRNA1789	rno-miR-3593-5p_mature	Cpeb4:ENSRNOT00000064832
circRNA1789	rno-miR-3593-5p_mature	Crabp2:ENSRNOT00000025183
circRNA1789	rno-miR-3593-5p_mature	Ephb2:ENSRNOT00000016983
circRNA1789	rno-miR-3593-5p_mature	Erlin1:ENSRNOT00000017268
circRNA1789	rno-miR-3593-5p_mature	Fbxl19:ENSRNOT00000090428
circRNA1789	rno-miR-3593-5p_mature	Fzd7:ENSRNOT00000021569
circRNA1789	rno-miR-3593-5p_mature	Jag2:ENSRNOT00000019213
circRNA1789	rno-miR-3593-5p_mature	Kat6a:ENSRNOT00000078743
circRNA1789	rno-miR-3593-5p_mature	Kcnd3:ENSRNOT00000019997
circRNA1789	rno-miR-3593-5p_mature	Knstrn:ENSRNOT00000012454
circRNA1789	rno-miR-3593-5p_mature	LOC100910790:ENSRNOT00000008262
circRNA1789	rno-miR-3593-5p_mature	LOC103692719:ENSRNOT00000015308
circRNA1789	rno-miR-3593-5p_mature	LOC103692719:ENSRNOT00000078211
circRNA1789	rno-miR-3593-5p_mature	Lima1:ENSRNOT00000091702
circRNA1789	rno-miR-3593-5p_mature	Nipal1:ENSRNOT00000090303
circRNA1789	rno-miR-3593-5p_mature	Slc19a2:ENSRNOT00000076722
circRNA1789	rno-miR-3593-5p_mature	Spata13:ENSRNOT00000018407
circRNA1789	rno-miR-3593-5p_mature	Tcf23:ENSRNOT00000009090
circRNA1789	rno-miR-3593-5p_mature	Usp5:ENSRNOT00000020785
circRNA1789	rno-miR-3593-5p_mature	Vwa1:ENSRNOT00000024897
circRNA1789	rno-miR-615_mature	Ablim2:ENSRNOT00000058315
circRNA1789	rno-miR-615_mature	Bsg:ENSRNOT00000011275
circRNA1789	rno-miR-615_mature	Col6a2:ENSRNOT00000001695
circRNA1789	rno-miR-615_mature	Ctsa:ENSRNOT00000066028
circRNA1789	rno-miR-615_mature	Cyth3:ENSRNOT00000001412
circRNA1789	rno-miR-615_mature	Dtx4:ENSRNOT00000083283
circRNA1789	rno-miR-615_mature	Ehmt2:ENSRNOT00000047370
circRNA1789	rno-miR-615_mature	Ephb2:ENSRNOT00000016983
circRNA1789	rno-miR-615_mature	Fads1:ENSRNOT00000027834
circRNA1789	rno-miR-615_mature	Medag:ENSRNOT00000001205
circRNA1789	rno-miR-615_mature	Mxd4:ENSRNOT00000077060
circRNA1789	rno-miR-615_mature	Parva:ENSRNOT00000021671
circRNA1789	rno-miR-615_mature	Plekhb2:ENSRNOT00000019419
circRNA1789	rno-miR-615_mature	Ppm1h:ENSRNOT00000005798
circRNA1789	rno-miR-615_mature	Prokr1:ENSRNOT00000012913
circRNA1789	rno-miR-615_mature	Rab11fip4:ENSRNOT00000018986
circRNA1789	rno-miR-615_mature	Rab26:ENSRNOT00000004249
circRNA1789	rno-miR-615_mature	Wnt2b:ENSRNOT00000019349
circRNAPTEN	rno-miR-3594-5p_mature	Atf6:ENSRNOT00000029202
circRNAPTEN	rno-miR-3594-5p_mature	Chek1:ENSRNOT00000043518
circRNAPTEN	rno-miR-3594-5p_mature	Col12a1:ENSRNOT00000077071
circRNAPTEN	rno-miR-3594-5p_mature	Cys1:ENSRNOT00000089859
circRNAPTEN	rno-miR-3594-5p_mature	Fgfr1op:ENSRNOT00000085501
circRNAPTEN	rno-miR-3594-5p_mature	Flt4:ENSRNOT00000003519
circRNAPTEN	rno-miR-3594-5p_mature	Gsta6:ENSRNOT00000036813
circRNAPTEN	rno-miR-3594-5p_mature	Hspa4:ENSRNOT00000023628
circRNAPTEN	rno-miR-3594-5p_mature	Inhbe:ENSRNOT00000010106
circRNAPTEN	rno-miR-3594-5p_mature	Kif2c:ENSRNOT00000025903
circRNAPTEN	rno-miR-3594-5p_mature	Kif4a:ENSRNOT00000078233
circRNAPTEN	rno-miR-3594-5p_mature	LOC103690017:ENSRNOT00000076554
circRNAPTEN	rno-miR-3594-5p_mature	Mfap2:ENSRNOT00000010993
circRNAPTEN	rno-miR-3594-5p_mature	Napa:ENSRNOT00000002044
circRNAPTEN	rno-miR-3594-5p_mature	Nemp2:ENSRNOT00000029204
circRNAPTEN	rno-miR-3594-5p_mature	Pid1:ENSRNOT00000084446
circRNAPTEN	rno-miR-3594-5p_mature	Prokr1:ENSRNOT00000012913
circRNAPTEN	rno-miR-3594-5p_mature	Ripor1:ENSRNOT00000089022
circRNAPTEN	rno-miR-3594-5p_mature	Sapcd1:ENSRNOT00000001146
circRNAPTEN	rno-miR-3594-5p_mature	Sectm1b:ENSRNOT00000054932
circRNAPTEN	rno-miR-3594-5p_mature	Serp1:ENSRNOT00000017868
circRNAPTEN	rno-miR-3594-5p_mature	Slc27a1:ENSRNOT00000024659
circRNAPTEN	rno-miR-3594-5p_mature	St3gal4:ENSRNOT00000013243
circRNAPTEN	rno-miR-3594-5p_mature	Ston1:ENSRNOT00000022370
circRNAPTEN	rno-miR-3594-5p_mature	Syndig1:ENSRNOT00000068210
circRNAPTEN	rno-miR-3594-5p_mature	Tcf23:ENSRNOT00000009090
circRNAPTEN	rno-miR-3594-5p_mature	Tle2:ENSRNOT00000084006
circRNAPTEN	rno-miR-3594-5p_mature	Upk1a:ENSRNOT00000033621
circRNAPTEN	rno-miR-3594-5p_mature	Zfp382:ENSRNOT00000080555
